# Supplementary material for: Exit from Pluripotency Is Gated by Intracellular Redistribution of the bHLH Transcription Factor Tfe3
Source: Cell. 2013 Apr 11;153(2):335–47. doi: 10.1016/j.cell.2013.03.012 (PMC3661979; doi:10.1016/j.cell.2013.03.012)
Supplement: Table S1. List of Tfe3-Bound Regions and Overlap with Nanog, Oct4, Sox2, Tcf3, and n-Myc, Related to Figure 6 [file mmc1.xlsx]

## Sheet: Tfe3.cobound.peaks.new.new.xls
Table S1. List of Tfe3 bound regions and overlap with Nanog, Oct4, Sox2, Tcf3 and n-Myc; related to Figure 6
Chromosomal location of Tfe3 bound sites and associated genes. Overlap with Nanog, Oct4, Sox2, Tcf3 (Marson et al., 2008) or n-Myc (Chen et al., 2008) binding sites is indicated with (1)
Chen, X., Xu, H., Yuan, P., Fang, F., Huss, M., Vega, V.B., Wong, E., Orlov, Y.L., Zhang, W., Jiang, J., et al. (2008). Integration of external signaling pathways with the core transcriptional network in embryonic stem cells. Cell 133, 1106-1117.
Marson, A., Levine, S.S., Cole, M.F., Frampton, G.M., Brambrink, T., Johnstone, S., Guenther, M.G., Johnston, W.K., Wernig, M., Newman, J., et al. (2008). Connecting microRNA genes to the core transcriptional regulatory circuitry of embryonic stem cells. Cell 134, 521-533.
chromosome	peak.start	peak.end	genes [-25 kb upstream; 2kb downstream]	Nanog	Oct4	Sox2	Tcf3	number.of.cobinding.factors (Nanog, Oct4, Sox2 or Tcf3)	n-Myc
chr9	97014484	97015390	Slc25a36	1	1	1	1	4	1
chr8	81061387	81062229	Slc10a7	1	1	1	1	4	1
chr8	74835034	74835727	Klf2 Gm10282	1	1	1	1	4	1
chr8	128003169	128003964	Sipa1l2	1	1	1	1	4	1
chr8	111246488	111247351	Zfhx3	1	1	1	1	4	1
chr7	127838503	127839265	BC030336	1	1	1	1	4	1
chr6	31189956	31190660	AB041803	1	1	1	1	4	1
chr6	122716221	122716934	Slc2a3	1	1	1	1	4	1
chr5	136577855	136578636	Rasa4 Polr2j	1	1	1	1	4	1
chr5	122903004	122903699	Atp2a2	1	1	1	1	4	1
chr4	141626498	141627394	Tmem51	1	1	1	1	4	1
chr4	141624805	141625870	Tmem51	1	1	1	1	4	1
chr4	126904334	126905110	Dlgap3 BC003266	1	1	1	1	4	1
chr2	51927389	51928014	Rif1	1	1	1	1	4	1
chr18	64023484	64024408	Wdr7	1	1	1	1	4	1
chr18	38795633	38796475	9630014M24Rik Arhgap26	1	1	1	1	4	1
chr17	53700694	53701674	4921523A10Rik Kat2b	1	1	1	1	4	1
chr17	45738787	45739492	Gm7325 Slc29a1	1	1	1	1	4	1
chr15	88539123	88540082	Brd1	1	1	1	1	4	1
chr14	77650189	77651014	Gm10132 Enox1	1	1	1	1	4	1
chr12	87842549	87843346	Esrrb	1	1	1	1	4	1
chr11	32734752	32735539	1700008A04Rik	1	1	1	1	4	1
chr10	94637552	94638737	Cradd	1	1	1	1	4	1
chr10	66558626	66559178	Reep3 Jmjd1c	1	1	1	1	4	1
chr1	53009576	53010509	1700019D03Rik	1	1	1	1	4	1
chr6	128395631	128397468	Itfg2 Fkbp4	1	1	1	1	4	1
chr12	87811545	87813725	Esrrb	1	1	1	1	4	1
chrX	7579978	7580672	Glod5	1	1	1	1	4
chrX	131252077	131252927	Armcx1	1	1	1	1	4
chrX	12624100	12625013	Usp9x	1	1	1	1	4
chrX	101182606	101183298	Rlim	1	1	1	1	4
chrX	101176438	101177270	Rlim	1	1	1	1	4
chr9	49173728	49174687	Drd2	1	1	1	1	4	1
chr9	48831861	48832537	Usp28	1	1	1	1	4	1
chr9	32493070	32493801	Ets1	1	1	1	1	4	1
chr9	30858910	30859695	Zbtb44	1	1	1	1	4
chr9	22537049	22537813	Bbs9	1	1	1	1	4
chr9	20257997	20258566	Zfp26	1	1	1	1	4
chr9	121244438	121245185	Trak1	1	1	1	1	4
chr9	107477521	107478364	Nat6 Hyal3 Hyal1 Ifrd2	1	1	1	1	4
chr8	27044747	27045556	Kcnu1	1	1	1	1	4
chr8	25154716	25155859	Zmat4	1	1	1	1	4
chr7	71975145	71975722	Fam189a1	1	1	1	1	4	1
chr7	3347573	3348519	Cacng7	1	1	1	1	4
chr7	31050680	31051494	Wdr62 Thap8	1	1	1	1	4	1
chr7	140951496	140952392	Dhx32 Fank1	1	1	1	1	4
chr6	85799050	85799966	Nat8	1	1	1	1	4
chr6	85025078	85025961	Exoc6b	1	1	1	1	4	1
chr6	64971936	64972464	Smarcad1	1	1	1	1	4	1
chr6	29581081	29582104	Tnpo3	1	1	1	1	4
chr6	148905431	148906182	Fam60a	1	1	1	1	4
chr6	143090409	143091377	Etnk1	1	1	1	1	4
chr6	140551356	140552334	Aebp2	1	1	1	1	4
chr5	81984753	81985613	Lphn3	1	1	1	1	4
chr5	45886384	45887087	Lap3 Med28	1	1	1	1	4
chr5	39089320	39090150	Zfp518b	1	1	1	1	4
chr5	20479255	20479892	Rsbn1l	1	1	1	1	4
chr5	143561698	143562458	Tnrc18	1	1	1	1	4
chr5	139472327	139473025	Pdgfa 6330403L08Rik	1	1	1	1	4
chr5	120129687	120130352	Tbx3	1	1	1	1	4
chr5	117846462	117847395	Rfc5 Ksr2	1	1	1	1	4	1
chr5	110656308	110656991	Golga3 Ankle2	1	1	1	1	4
chr5	108505906	108506700	Mtf2	1	1	1	1	4	1
chr4	98394724	98395665	L1td1	1	1	1	1	4
chr4	71806718	71807522	Tle1	1	1	1	1	4
chr4	57932627	57933896	D630039A03Rik	1	1	1	1	4
chr4	45502725	45503383	Shb	1	1	1	1	4
chr4	154563740	154564480	Ski	1	1	1	1	4
chr4	149310839	149311690	Spsb1	1	1	1	1	4	1
chr4	149172456	149173357	Slc25a33	1	1	1	1	4
chr4	144595820	144596442	Vps13d	1	1	1	1	4
chr4	141616858	141617719	Tmem51	1	1	1	1	4
chr4	137357162	137358044	Alpl	1	1	1	1	4
chr4	137333550	137334314	Alpl	1	1	1	1	4	1
chr4	126875552	126876274	Dlgap3	1	1	1	1	4
chr4	119083917	119084685	Zmynd12 Ccdc30	1	1	1	1	4
chr4	100465204	100466507	Cachd1	1	1	1	1	4
chr3	96963213	96963860	Acp6	1	1	1	1	4
chr3	95449169	95450009	Mcl1	1	1	1	1	4
chr3	9008107	9009413	Tpd52	1	1	1	1	4
chr3	86496470	86497431	Lrba	1	1	1	1	4
chr3	53454188	53454952	Frem2	1	1	1	1	4
chr3	32657878	32658625	Mrpl47	1	1	1	1	4
chr3	135209205	135209944	Manba	1	1	1	1	4
chr2	65686839	65687666	Csrnp3	1	1	1	1	4
chr2	59888752	59889714	Baz2b	1	1	1	1	4
chr2	4143008	4143620	Frmd4a	1	1	1	1	4	1
chr2	169553945	169554684	Tshz2	1	1	1	1	4
chr2	168605646	168606339	Sall4	1	1	1	1	4
chr2	167355347	167355989	Snai1	1	1	1	1	4
chr2	165982458	165983407	Sulf2	1	1	1	1	4
chr2	165723845	165724672	Zmynd8	1	1	1	1	4
chr2	104657542	104658481	Qser1	1	1	1	1	4
chr19	28724539	28725732	Glis3	1	1	1	1	4
chr19	11897301	11898061	Stx3	1	1	1	1	4
chr18	77799390	77800099	Rnf165 8030462N17Rik	1	1	1	1	4
chr18	75738779	75739684	Ctif	1	1	1	1	4	1
chr18	65737552	65738417	Zfp532	1	1	1	1	4
chr17	90789973	90790674	Nrxn1	1	1	1	1	4
chr17	88910092	88910945	Klraq1	1	1	1	1	4
chr17	87870884	87871550	Calm2	1	1	1	1	4
chr17	32432777	32433578	Brd4	1	1	1	1	4
chr17	29145022	29145635	Stk38 Srsf3	1	1	1	1	4
chr1	71692465	71693156	Fn1 Apol7d	1	1	1	1	4
chr16	57242643	57243741	Tbc1d23	1	1	1	1	4
chr16	38407404	38408281	Pla1a	1	1	1	1	4
chr16	38259703	38260320	Nr1i2	1	1	1	1	4
chr16	33734301	33735138	Heg1	1	1	1	1	4
chr1	54541552	54542193	Pgap1	1	1	1	1	4
chr15	25703236	25704074	Myo10	1	1	1	1	4
chr15	25699364	25700134	Myo10	1	1	1	1	4
chr15	25692045	25692463	Myo10	1	1	1	1	4
chr14	78688149	78689045	Tnfsf11	1	1	1	1	4
chr14	64118886	64119922	Tdh	1	1	1	1	4
chr14	61623939	61625217	Tnfrsf19	1	1	1	1	4
chr14	50067296	50068191	Slc35f4	1	1	1	1	4	1
chr14	47032148	47032846	Bmp4	1	1	1	1	4
chr14	120432667	120433439	Oxgr1	1	1	1	1	4
chr14	119376121	119377339	Dnajc3	1	1	1	1	4	1
chr14	119112382	119114176	Abcc4	1	1	1	1	4
chr14	103477226	103478060	Fbxl3 Cln5	1	1	1	1	4
chr13	97429937	97430591	Hmgcr	1	1	1	1	4
chr13	9153873	9154708	Larp4b	1	1	1	1	4
chr13	53006306	53007247	Auh	1	1	1	1	4	1
chr12	56486713	56487493	Psma6	1	1	1	1	4
chr12	111742847	111743341	Ppp2r5c	1	1	1	1	4
chr11	96051344	96052154	Hoxb13	1	1	1	1	4
chr11	79449178	79450074	Rab11fip4	1	1	1	1	4
chr11	62243537	62244315	Ncor1	1	1	1	1	4
chr1	12804374	12805386	Sulf1	1	1	1	1	4	1
chr1	120544673	120545340	Tfcp2l1	1	1	1	1	4
chr11	12367259	12368168	Cobl	1	1	1	1	4
chr10	90326560	90327431	Anks1b	1	1	1	1	4
chr10	85002299	85003190	Btbd11	1	1	1	1	4
chr10	67599955	67600871	Arid5b	1	1	1	1	4	1
chr10	56093668	56094392	Gja1 Rps8-ps1	1	1	1	1	4
chr10	39312157	39312992	Traf3ip2	1	1	1	1	4
chr10	127975109	127976015	Esyt1	1	1	1	1	4
chr10	126408679	126409494	Ctdsp2	1	1	1	1	4
chr10	119267259	119267855	Grip1	1	1	1	1	4
chr10	115998931	115999752	Cnot2	1	1	1	1	4
chr10	115949443	115950204	Cnot2	1	1	1	1	4	1
chr3	22055327	22056090	Tbl1xr1	1	1	1	1	4	1
chr2	157243721	157244574	Src	1	1	1	1	4
chr17	10624691	10625734	Pacrg	1	1	1	1	4
chr3	65461527	65462533	Lekr1	1	1	1	1	4	1
chr7	103870542	103871407	Odz4	1	1	1	1	4
chr5	24513990	24514763	Prkag2	1	1	1	1	4
chr5	115823054	115823994	Cox6a1	1	1	1	1	4
chr4	128928126	128928916	C77080	1	1	1	1	4
chr9	61219736	61220459	Tle3 Gm10655	1	1	1		3
chr9	57357976	57358708	Cox5a	1	1	1		3
chr9	54703412	54704429	Ireb2	1	1	1		3
chr9	114465787	114466739	Trim71	1	1	1		3
chr9	106069746	106070511	Glyctk Wdr82	1	1		1	3
chr7	97123880	97124846	Eed	1	1	1		3
chr7	87274799	87275812	Idh2	1	1	1		3
chr6	134837501	134838409	Gpr19	1	1	1		3
chr5	53946355	53947457	Rbpj	1	1	1		3
chr5	123586114	123587065	Rhof Setd1b	1	1	1		3
chr5	102276740	102277321	Wdfy3	1	1	1		3
chr4	125779490	125780336	Stk40	1	1	1		3
chr2	75520918	75521793	Nfe2l2	1	1	1		3
chr17	29629540	29630376	Pim1	1	1		1	3	1
chr16	87700106	87700830	Bach1	1	1	1		3
chr16	14123230	14124405	4921513D23Rik	1	1	1		3
chr14	76894486	76895363	Tsc22d1	1	1	1		3	1
chr14	25072502	25073519	Dlg5	1	1	1		3
chr13	63642506	63643465	Ptch1	1	1	1		3	1
chr13	55291158	55292136	Nsd1	1	1	1		3
chr12	112908478	112909051	Ckb Trmt61a	1	1	1		3
chr10	102830947	102831823	Slc6a15	1	1	1		3
chr2	32017416	32018316	Prrc2b	1	1	1		3
chr6	125110497	125111431	Iffo1 Gapdh	1	1	1		3
chrX	103206897	103207760	Magt1 Atp7a Cox7b	1	1	1		3
chr9	99053052	99053852	Pik3cb	1	1	1		3
chr9	9027571	9028296	Arhgap42	1	1	1		3
chr9	79464846	79465855	Col12a1	1	1	1		3
chr9	78222858	78224016	Ooep Dppa5a Ddx43 Gsta2	1		1	1	3
chr9	78038108	78038929	Gsta4	1	1	1		3
chr9	37260103	37261037	Robo3	1	1	1		3
chr9	121223067	121223591	Trak1	1	1	1		3	1
chr9	120060318	120061866	Mobp	1	1	1		3
chr8	98056101	98056718	Ccdc113	1	1	1		3
chr8	93354759	93355369	Chd9	1	1	1		3	1
chr8	63722140	63723429	Sh3rf1	1	1	1		3
chr8	28168247	28169047	1700024N20Rik	1	1	1		3
chr8	124752551	124753221	Gm20388	1	1	1		3
chr8	109142294	109144154	Cdh1		1	1	1	3
chr7	90549187	90549896	Gm7957	1		1	1	3
chr7	71329695	71330721	Trpm1 AC139849.1	1	1		1	3	1
chr7	152043563	152044676	Fgf4	1	1	1		3
chr7	148334217	148335121	Ptdss2	1	1	1		3
chr7	127988423	127989295	Eef2k		1	1	1	3
chr7	104577863	104578675	Kctd14 Thrsp	1	1	1		3	1
chr6	99259760	99260344	Eif4e3 Foxp1	1	1	1		3	1
chr6	91651091	91652041	Slc6a6	1	1	1		3	1
chr6	56851322	56852286	Nt5c3 Vmn1r4	1	1	1		3
chr6	40980315	40981048	2210010C04Rik	1	1	1		3
chr6	140566164	140566827	Aebp2	1	1		1	3
chr6	128204630	128205102	Tead4	1	1		1	3	1
chr5	31754291	31755245	Zfp512	1	1	1		3
chr5	21237942	21238645	Pmpcb	1	1	1		3
chr5	20389804	20390690	Tmem60 Phtf2	1	1	1		3
chr5	135476827	135477732	Abhd11 Stx1a	1	1	1		3
chr5	135461014	135461864	Abhd11 Cldn3	1	1		1	3
chr5	135416944	135419741	Wbscr27	1	1	1		3
chr5	122724449	122725596	Pptc7 Tctn1		1	1	1	3
chr5	121338408	121339147	Oas1g	1	1	1		3	1
chr5	116888155	116888851	Hspb8 Srrm4	1	1	1		3	1
chr5	114422235	114423145	Ssh1	1		1	1	3
chr5	108480789	108481631	Mtf2	1	1	1		3
chr5	104871621	104872432	Pkd2 Spp1	1		1	1	3
chr4	8726350	8727236	Chd7	1		1	1	3
chr4	56944348	56945741	D730040F13Rik	1	1	1		3
chr4	44568304	44569103	Pax5		1	1	1	3
chr4	140839811	140840743	Epha2	1	1	1		3
chr4	140259452	140260298	Rcc2		1	1	1	3
chr4	132061333	132062158	Sesn2	1	1	1		3
chr4	126877833	126878797	Dlgap3	1	1	1		3
chr4	126545584	126546538	Zmym4 AU040320	1		1	1	3
chr4	125222903	125223771	Grik3	1	1	1		3
chr4	125211431	125212077	Grik3	1	1	1		3	1
chr4	123332321	123333064	Macf1	1	1	1		3
chr4	104896599	104897200	Ppap2b	1	1	1		3
chr4	102774080	102774990	Mier1 Wdr78	1	1	1		3
chr3	95505849	95506768	Adamtsl4	1	1	1		3	1
chr3	90250056	90250892	Ints3	1	1	1		3
chr3	8987955	8988538	Tpd52		1	1	1	3
chr3	33906268	33907029	Fxr1	1	1	1		3	1
chr3	32528795	32529786	Gnb4	1	1	1		3	1
chr3	130847289	130848113	Lef1	1	1	1		3
chr3	108316196	108316832	1700013F07Rik 5330417C22Rik	1	1	1		3	1
chr2	5657127	5657961	Camk1d	1	1	1		3
chr2	52774336	52775182	Fmnl2	1	1	1		3
chr2	32029622	32030802	Prrc2b	1	1	1		3
chr2	26198426	26199147	Gpsm1	1	1	1		3
chr2	20612498	20613315	Etl4	1	1	1		3
chr2	20610777	20611627	Etl4	1		1	1	3	1
chr2	20130721	20131536	Etl4	1	1	1		3
chr2	181353202	181354006	Prpf6 Samd10	1	1	1		3
chr2	156251526	156252454	Epb4.1l1		1	1	1	3
chr2	127664760	127665624	Acoxl Bub1	1	1	1		3
chr2	123970897	123971843	Sema6d	1	1	1		3
chr2	113378878	113380047	Fmn1	1	1	1		3	1
chr19	5361799	5362474	Cst6 Eif1ad	1	1	1		3
chr1	91956444	91957205	Iqca	1	1	1		3
chr19	18682170	18682993	Ostf1 BC016495	1	1	1		3	1
chr19	10858656	10859160	A430093F15Rik	1	1	1		3	1
chr18	78301269	78302086	Slc14a1	1	1	1		3
chr18	64084207	64084951	Wdr7	1	1	1		3
chr1	84886211	84887121	Fbxo36	1	1	1		3	1
chr18	35982546	35983313	Cxxc5	1	1	1		3
chr18	21102475	21103154	Rnf125	1	1	1		3
chr17	84995883	84996847	Plekhh2	1	1	1		3
chr17	66305325	66305958	Twsg1	1	1	1		3
chr17	28130897	28131847	Anks1	1		1	1	3
chr17	24275925	24276746	Pdpk1	1	1	1		3
chr17	14336460	14337267	Dact2	1	1	1		3
chr17	13191729	13192577	Sod2 Wtap	1	1	1		3
chr16	77400205	77401040	2810055G20Rik	1	1	1		3	1
chr16	76319761	76320519	Nrip1	1	1	1		3
chr16	38443669	38444405	Adprh Pla1a Cd80 Gm17497	1	1	1		3	1
chr15	89307564	89308318	Arsa Shank3	1	1	1		3
chr15	77831534	77832385	Cacng2	1	1	1		3
chr15	63855098	63855899	Fam49b	1	1	1		3
chr15	58914518	58915304	Mtss1	1	1	1		3
chr15	55491379	55492192	Sntb1	1	1	1		3	1
chr15	39613917	39615188	Dpys	1		1	1	3
chr15	36709135	36709938	Ywhaz	1	1	1		3
chr14	63392401	63393405	Ints6	1	1	1		3
chr14	62221648	62222499	Trim13 Kcnrg	1	1	1		3
chr14	61752751	61753443	Sacs	1	1	1		3
chr14	56170194	56170830	Fitm1 Pck2 Dcaf11	1	1	1		3
chr14	122731252	122731997	Clybl	1	1	1		3	1
chr14	117629496	117630346	Gpc6	1	1	1		3
chr13	51613157	51614116	Shc3	1	1	1		3
chr13	43656217	43656950	Ccdc90a		1	1	1	3
chr12	111940402	111941419	Hsp90aa1 1700001K19Rik	1	1	1		3
chr12	111926041	111926850	1700001K19Rik	1	1	1		3
chr11	87167021	87167632	Ppm1e	1	1	1		3
chr11	78481906	78482556	Nlk	1	1	1		3
chr1	169200521	169201608	Uck2	1	1	1		3
chr1	166307037	166307799	Nme7	1	1	1		3
chr1	154820779	154821536	Nmnat2	1	1	1		3
chr11	4706113	4707274	Nf2	1	1	1		3
chr11	4543541	4544228	Ascc2	1	1	1		3	1
chr11	33450953	33451799	Gabrp	1	1	1		3	1
chr1	133375119	133375944	Srgap2	1	1	1		3	1
chr11	26070381	26071079	5730522E02Rik	1	1	1		3
chr11	120686929	120687853	Ccdc57 Fasn	1	1	1		3
chr11	116285744	116286533	Rnf157 Fam100b	1	1	1		3	1
chr11	101168958	101169729	Psme3 Aoc2 Becn1 Aoc3	1	1	1		3
chr1	108118646	108119471	Phlpp1	1	1	1		3
chr10	94682972	94683759	Cradd	1	1	1		3
chr10	93005208	93005860	Ccdc38 Amdhd1	1		1	1	3
chr10	88171040	88172070	Spic Arl1	1	1	1		3
chr10	75344416	75345153	Mif Derl3	1	1	1		3	1
chr10	6102596	6103085	Akap12		1	1	1	3
chr10	43300309	43301229	F930017D23Rik Cd24a	1	1	1		3
chr10	42520791	42521477	Sec63	1	1	1		3
chr2	162877690	162878413	Mybl2	1	1	1		3	1
chr19	30170505	30171421	Gldc	1		1	1	3
chr16	93825984	93826828	Morc3	1	1	1		3
chr12	81317224	81318286	Actn1	1	1	1		3
chr11	62307364	62308400	Pigl	1	1	1		3	1
chr3	85814068	85814891	Prss48	1	1	1		3
chr17	88372210	88373325	Msh6	1	1	1		3
chr1	135026155	135027047	Ppp1r15b	1	1	1		3	1
chr8	27073685	27074530	Hgsnat	1	1	1		3
chr8	126611118	126611927	Gm20388	1	1	1		3
chr7	91050427	91051261	Mesdc2 Mesdc1	1	1	1		3	1
chr4	138787315	138788924	Capzb		1	1	1	3
chr18	75503572	75504567	Smad7		1	1	1	3
chr16	16086524	16087264	2310008H04Rik	1	1	1		3
chr14	22355930	22357484	Myst4	1	1	1		3	1
chr11	35452801	35453702	Slit3	1	1	1		3	1
chr10	67578171	67579018	Arid5b	1	1	1		3
chr9	19426314	19427048	Zfp317	1		1		2	1
chr9	108241191	108242019	Gpx1 Usp4 Rhoa	1	1			2	1
chr8	122039567	122040748	Mbtps1 Slc38a8		1	1		2
chr7	6362650	6363157	Gm16532 AC188461.4		1	1		2	1
chr7	53152229	53153281	Tmem143 Syngr4		1	1		2
chr7	20284026	20284758	Apoc4 Apoc1 Apoe Apoc2		1	1		2
chr7	114804854	114805712	Ppfibp2		1	1		2	1
chr6	124853145	124853981	A230083G16Rik Cd4 Lag3		1	1		2
chr6	122441249	122442114	Rimklb Mfap5		1	1		2
chr5	102484209	102485034	Wdfy3		1	1		2
chr4	151462101	151462890	Plekhg5		1	1		2
chr4	136604309	136605160	Zbtb40		1	1		2	1
chr4	133285417	133286380	Arid1a		1	1		2	1
chr4	129984771	129986401	Fabp3 Gm10570		1	1		2
chr4	115627186	115627930	Dmbx1		1	1		2
chr3	8685139	8685810	Hey1	1		1		2
chr3	30545546	30546434	Lrriq4 Lrrc34	1		1		2
chr3	27602284	27603030	Fndc3b		1	1		2
chr2	5976477	5977042	Upf2		1	1		2
chr2	168032536	168033325	Adnp Dpm1 Mocs3		1	1		2
chr2	150482734	150483632	Acss1		1	1		2	1
chr19	23210608	23211596	Klf9	1	1			2
chr18	38760762	38761455	9630014M24Rik Arhgap26 Spry4	1		1		2
chr16	11359918	11361109	Snx29	1		1		2
chr15	98765606	98766268	Tuba1b Lmbr1l		1	1		2	1
chr15	97199498	97200163	Fam113b	1	1			2
chr15	77786566	77787372	Foxred2		1	1		2
chr15	25653582	25654835	Myo10		1	1		2
chr14	59988987	59989690	D14Ertd668e	1		1		2
chr13	75840290	75840960	Ell2		1	1		2
chr12	32633975	32634544	Hbp1		1	1		2
chr11	97487777	97488678	E130012A19Rik	1	1			2	1
chr11	68886700	68887413	9330160F10Rik Vamp2 Tmem107 Per1		1	1		2
chr1	167932707	167933514	Pou2f1	1	1			2	1
chr11	62363476	62365255	Cenpv Ubb Trpv2		1	1		2	1
chr11	60230297	60230996	4933439F18Rik Atpaf2		1	1		2	1
chr11	52173409	52174296	Vdac1		1	1		2
chr1	13650007	13651096	Xkr9 Lactb2	1	1			2
chr11	117008180	117009016	Sec14l1		1	1		2
chr11	116952885	116953834	Sec14l1	1	1			2
chr10	62254766	62255750	Ccar1		1	1		2
chr10	39978004	39978808	Gtf3c6 Rpf2		1	1		2
chr2	29917683	29918618	Wdr34 Pkn3 Set		1	1		2
chr13	59757047	59758383	Golm1		1	1		2
chr13	100214769	100215562	Mtap1b	1		1		2
chr12	86611070	86611909	Fam164c Mlh3 Acyp1	1			1	2
chrX	147475499	147476234	Gnl3l Fgd1	1		1		2	1
chr9	70166430	70167082	Myo1e		1		1	2
chr9	44169317	44170228	Vps11 Hmbs Hyou1		1		1	2	1
chr9	43573692	43574361	Pvrl1		1	1		2	1
chr9	43545652	43546481	Pvrl1	1	1			2	1
chr9	34519547	34520391	Kirrel3	1	1			2	1
chr9	110854861	110855526	Lrrc2 Tdgf1	1	1			2
chr9	107904290	107905000	Ip6k1 6230427J02Rik RP24-484G16.9		1	1		2	1
chr8	85839134	85840098	Elmod2	1		1		2	1
chr8	49059277	49060042	Wwc2		1	1		2
chr8	48424121	48424854	Stox2	1		1		2
chr8	27077868	27078589	Hgsnat	1		1		2
chr8	114149522	114150909	Ldhd Zfp1 Znrf1	1	1			2
chr7	89990779	89991611	Mex3b 1700010L04Rik		1	1		2	1
chr7	87175196	87176022	Zfp710		1	1		2	1
chr7	7085168	7086098	Zfp773 Zfp954	1			1	2	1
chr7	27983561	27984403	Rab4b Mia1 BC024978 Snrpa	1		1		2
chr7	20461885	20462619	Ceacam16 Ceacam19		1		1	2	1
chr7	119985250	119985936	Tead1		1	1		2
chr7	109248388	109249000	Art1 Art5	1	1			2	1
chr7	106509312	106509832	Gdpd5 Serpinh1	1			1	2	1
chr6	90511088	90511976	Aldh1l1	1		1		2
chr6	4634655	4635578	Sgce	1			1	2	1
chr6	148904286	148904967	Fam60a		1	1		2	1
chr6	136506869	136507925	Atf7ip	1	1			2	1
chr5	36291187	36292006	Afap1		1	1		2	1
chr5	145131727	145132529	Bri3 Baiap2l1	1			1	2	1
chr5	142891683	142892320	Foxk1	1	1			2
chr5	122154932	122155553	Atxn2	1		1		2
chr5	104137737	104138781	Aff1	1	1			2
chr4	138004931	138006203	Camk2n1		1	1		2	1
chr4	135088060	135088676	4930555I21Rik	1		1		2
chr4	134807096	134807804	Clic4		1	1		2	1
chr4	132549296	132550099	Fgr Ahdc1	1	1			2
chr3	30594871	30595696	Lrrc31	1		1		2
chr3	153011809	153012546	St6galnac3		1	1		2
chr3	122135300	122136206	Bcar3	1	1			2	1
chr3	121121904	121122474	Cnn3	1		1		2
chr2	59472063	59472833	Tanc1	1		1		2	1
chr2	4496001	4496849	Frmd4a	1		1		2
chr2	28321447	28322304	1700007K13Rik Mrps2		1	1		2
chr2	180947695	180948345	BC051628 Ptk6 Srms	1	1			2
chr2	165794262	165795222	Ncoa3	1		1		2
chr2	164691904	164693165	Pltp Pcif1	1		1		2
chr2	118413118	118414013	Bub1b		1	1		2	1
chr2	115846045	115847468	Meis2	1		1		2
chr2	101801720	101802464	Ldlrad3	1		1		2	1
chr19	7510543	7511380	Rtn3		1	1		2
chr19	6085520	6086220	1110014N23Rik Naaladl1 Zfpl1 Cdca5 Gm550 Tm7sf2		1	1		2
chr19	53771746	53772498	Rbm20		1	1		2	1
chr19	37087546	37088428	Btaf1		1	1		2	1
chr19	24299440	24300052	Tjp2	1		1		2	1
chr18	55150445	55151331	Zfp608	1		1		2	1
chr18	53904354	53905235	Cep120		1	1		2
chr18	5012025	5012754	Svil	1	1			2
chr18	46734622	46735437	Tmed7 Ticam2 Eif1a		1		1	2	1
chr17	84754111	84754838	Thada	1		1		2
chr17	80896188	80897248	Sos1	1		1		2	1
chr1	77501340	77502221	Epha4		1	1		2
chr17	5978098	5978908	Synj2	1		1		2
chr17	56429310	56429939	Ticam1 Plin3 Uhrf1	1	1			2	1
chr17	56427447	56428372	Ticam1 Plin3 Uhrf1		1	1		2	1
chr17	5324285	5325161	Arid1b	1			1	2	1
chr17	5006881	5007793	Arid1b		1	1		2
chr17	48573694	48574267	Nfya Apobec2 Unc5cl	1	1			2
chr17	32418043	32418674	Brd4	1	1			2
chr1	72311656	72312204	Tmem169 Pecr		1	1		2	1
chr17	10527843	10528533	Qk		1	1		2
chr16	8708147	8708829	Usp7		1	1		2	1
chr16	38945564	38946273	Igsf11	1		1		2	1
chr16	36874711	36875373	Golgb1 Eaf2		1	1		2	1
chr16	33760153	33760893	Heg1	1		1		2	1
chr1	63184962	63185831	Ino80d	1	1			2	1
chr16	31037272	31038295	AI480653		1	1		2	1
chr1	62784424	62785336	Nrp2	1		1		2
chr16	23102696	23103641	Eif4a2	1	1			2
chr16	22405867	22406637	Etv5		1	1		2
chr16	15958374	15959270	2310008H04Rik		1	1		2
chr1	59754402	59755609	Nop58	1		1		2	1
chr15	75820340	75821079	K230010J24Rik Mapk15		1	1		2	1
chr15	59019688	59020304	Gm5045	1		1		2
chr1	54733347	54734244	Ankrd44	1		1		2
chr14	75321716	75322321	Lrch1	1	1			2
chr14	66443303	66444059	Esco2 Ccdc25		1	1		2
chr14	61630979	61631853	Tnfrsf19			1	1	2	1
chr14	61380409	61381300	Spata13 Mipep C1qtnf9	1	1			2
chr14	30246399	30247076	Cacna2d3	1		1		2
chr13	86193677	86194290	Cox7c		1	1		2	1
chr13	81036360	81037281	Arrdc3		1	1		2	1
chr13	51298837	51299663	Hist1h2al	1		1		2	1
chr13	19722772	19723378	Sfrp4 Epdr1	1		1		2
chr13	12164212	12165290	Ryr2		1	1		2
chr13	115196283	115197095	Ndufs4		1	1		2	1
chr13	110708734	110709436	Pde4d	1		1		2
chr12	85543317	85544215	C130039O16Rik		1	1		2	1
chr12	39504693	39505647	Etv1		1	1		2
chr11	96574257	96575204	Skap1		1	1		2
chr11	95527658	95528505	Phb		1	1		2
chr11	8484481	8485102	Tns3	1		1		2
chr1	183672165	183672975	Dnahc14		1	1		2
chr1	182909705	182910436	Ephx1		1	1		2	1
chr11	54771852	54772765	Tnip1	1	1			2
chr11	51516608	51517464	0610009B22Rik Sec24a		1	1		2
chr11	44677305	44677955	Ebf1		1	1		2
chr11	44509843	44510529	Ebf1		1	1		2
chr11	34330656	34331530	Dock2		1	1		2	1
chr11	119445972	119446851	Rptor		1	1		2
chr11	116290633	116291377	Rnf157 Fam100b		1	1		2	1
chr11	109856917	109857520	Abca8b		1	1		2
chr11	107277750	107278504	Pitpnc1		1	1		2
chr11	101519455	101520261	Arl4d		1	1		2
chr10	8605763	8606450	Sash1	1		1		2	1
chr10	84449834	84450676	Ric8b	1		1		2
chr10	67692591	67693525	Arid5b	1		1		2
chr10	6240393	6241200	Mthfd1l	1		1		2
chr10	119550966	119551735	Helb		1	1		2
chr6	34126147	34127061	Slc35b4			1	1	2
chr6	31509804	31510526	Podxl			1	1	2
chr5	73621095	73621974	Fryl		1	1		2
chr4	86556999	86557723	Acer2	1		1		2
chr3	14647876	14648618	Car13		1	1		2
chr17	89105251	89106129	Gtf2a1l		1	1		2
chr13	63372770	63373982	2010111I01Rik		1	1		2
chr1	155340132	155341189	Dhx9		1	1		2
chr11	20131440	20132083	Cep68		1	1		2
chr9	9161065	9161879	Arhgap42	1		1		2
chr5	109097745	109098773	Slc26a1 Dgkq Idua Fgfrl1		1	1		2
chr4	122678628	122679498	Trit1 Mycl1		1	1		2
chr19	3323605	3324582	Cpt1a		1	1		2
chr18	44725322	44726136	Mcc		1	1		2	1
chr1	72252069	72252864	Mreg		1	1		2
chr17	15885377	15886469	Chd1	1			1	2
chr10	99528960	99529886	Kitl	1		1		2
chr10	67642427	67644655	Arid5b	1	1			2
chr10	119197578	119198541	Grip1	1			1	2	1
chrX	98417156	98417882	Snx12		1			1
chr9	95412081	95413099	2610101N10Rik		1			1
chr9	92144930	92145911	Plscr1			1		1	1
chr9	75151223	75151962	Myo5c Gnb5			1		1
chr9	72960826	72961599	Gm20509 Rsl24d1		1			1
chr9	65675489	65676269	Zfp609		1			1
chr9	53192321	53193367	Kdelc2 4930550C14Rik		1			1	1
chr9	21858809	21859831	Elavl3 Zfp653		1			1
chr9	21591247	21591999	Kank2		1			1	1
chr9	21171574	21172579	Ilf3		1			1	1
chr9	108294745	108296353	1700102P08Rik Usp4			1		1
chr8	97958666	97959397	Gtl3		1			1
chr8	91591138	91591915	Sall1			1		1
chr8	85688967	85689510	Gm10645 Tbc1d9		1			1
chr8	75178659	75179359	Nwd1		1			1
chr8	73173016	73173784	Pgpep1 Gdf15 Lsm4			1		1	1
chr8	72757700	72758478	Sugp2 Slc25a42 Armc6		1			1
chr8	72460063	72460981	Gatad2a			1		1
chr8	129469495	129470382	Rbm34 Tomm20		1			1	1
chr8	108089307	108090498	Agrp Gm17380 Atp6v0d1		1			1
chr7	52972984	52973709	Rpl18 Sphk2 Fam83e Sec1		1			1	1
chr7	27980774	27981714	Rab4b Mia1 BC024978 Snrpa			1		1	1
chr6	71582921	71583990	Kdm3a		1			1	1
chr6	3448093	3448802	Ccdc132 Hepacam2			1		1
chr6	113025679	113026392	Setd5		1			1	1
chr5	92864079	92864681	Nup54		1			1
chr5	66433584	66434601	Rbm47			1		1
chr5	64321756	64322799	Rell1	1				1	1
chr5	142939433	142940400	C330006K01Rik Foxk1		1			1	1
chr5	138721183	138722031	Stag3 Gal3st4 BC037034 Gpc2		1			1	1
chr5	101227126	101228063	Helq Mrps18c		1			1
chr4	98393141	98393922	L1td1		1			1
chr4	41701911	41702831	Sigmar1 Il11ra1 Arid3c Galt			1		1
chr4	134023379	134024708	Stmn1			1		1	1
chr4	125284497	125285588	Grik3		1			1	1
chr3	95021324	95022234	Cdc42se1 Mllt11 Gabpb2		1			1	1
chr3	87942003	87942971	Mef2d		1			1
chr3	85377604	85378509	Arfip1 Pet112l			1		1	1
chr3	65333201	65333703	4931440P22Rik Tiparp		1			1
chr3	37622739	37623943	Gm5148		1			1
chr3	102861877	102862680	Nras Ampd1 Csde1		1			1
chr2	71589148	71590038	Itga6			1		1	1
chr2	180461142	180462030	Dido1 Slc17a9		1			1
chr2	164658718	164659706	1700020C07Rik Ctsa Neurl2			1		1	1
chr2	160471055	160471809	Top1		1			1	1
chr2	132078701	132079434	Pcna 5730494N06Rik Cds2		1			1
chr2	103635858	103637032	Caprin1			1		1	1
chr19	8787034	8788013	Wdr74 Slc3a2		1			1	1
chr1	88405782	88406603	Ptma			1		1
chr17	85557302	85558023	1700106N22Rik		1			1	1
chr17	84582481	84583303	Zfp36l2	1				1	1
chr17	56803879	56804591	Tmem146 Ranbp3			1		1
chr16	20535114	20535754	Ap2m1 Abcf3			1		1
chr15	54976687	54977668	Deptor		1			1	1
chr14	68333178	68333903	Cdca2 Kctd9		1			1
chr14	56222601	56223270	Rec8 Rnf31 Psme2 Fam158a Irf9		1			1	1
chr14	22667261	22668494	Comtd1		1			1
chr13	98992720	98993571	Rgnef			1		1
chr13	120197562	120198291	Paip1 Nnt		1			1	1
chr12	8928078	8928828	Laptm4a			1		1
chr12	84972575	84973347	Rbm25			1		1	1
chr12	81891065	81891505	4933426M11Rik	1				1
chr12	77355978	77356809	Mthfd1 Tex21	1				1	1
chr12	112970494	112971235	2810002N01Rik Bag5		1			1	1
chr11	93829092	93829791	Gm20390 Nme1 Nme2		1			1	1
chr11	88860210	88861014	Trim25		1			1
chr11	86570700	86571791	Cltc		1			1	1
chr11	69230697	69231646	Kdm6b Cyb5d1 Tmem88		1			1	1
chr11	6099757	6100970	Nudcd3		1			1	1
chr1	154942896	154943684	Nmnat2		1			1	1
chr11	51814075	51814927	Ube2b Cdkl3			1		1	1
chr11	4360954	4361865	Hormad2		1			1	1
chr1	133057198	133058449	Eif2d Dyrk3			1		1
chr11	30098060	30098667	Spnb2		1			1
chr11	117193404	117194115	2009-09-01				1	1
chr11	117169233	117170016	2009-09-01		1			1	1
chr11	116135471	116136325	Galr2 Srp68		1			1
chr11	11361467	11362448	Zpbp 4930415F15Rik		1			1
chr11	103264766	103265623	Plekhm1		1			1	1
chr11	100800737	100801508	Stat3		1			1	1
chr10	83988914	83989670	Ckap4			1		1	1
chr10	66748090	66748751	Nrbf2		1			1
chr10	57909028	57909614	Ranbp2		1			1
chr10	4540102	4540947	Fbxo5		1			1	1
chr10	18138258	18139138	Nhsl1	1				1	1
chr9	97011454	97012698	Slc25a36			1		1
chr9	21603017	21604815	Kank2 Dock6	1				1
chr8	42324516	42325271	Pcm1 Fgl1			1		1
chr7	29478501	29479407	Fbxo17 Fbxo27		1			1	1
chr7	105509556	105510459	Tsku		1			1
chr6	49164608	49165317	Igf2bp3		1			1
chr5	111268134	111268905	Chek2 Hscb	1				1
chr19	9040848	9041724	Ahnak Tut1 Eef1g			1		1
chr19	5609879	5610771	Kat5		1			1
chr19	45005028	45006206	Fam178a		1			1
chr12	3234961	3236345	1700012B15Rik		1			1	1
chr11	96557828	96558905	Skap1		1			1
chr5	121138840	121139839	Dtx1		1			1
chr11	70496099	70496840	Camta2 Spag7 Kif1c		1			1
chr4	129779884	129780276	Pef1		1			1
chrX	132706359	132707158	Tceal8			1		1	1
chrX	12647624	12648432	Usp9x			1		1	1
chrX	110298701	110299269	Chm			1		1	1
chr9	9238233	9238837	Arhgap42 Gm16833			1		1	1
chr9	81752517	81753348	Mei4		1			1	1
chr9	78208300	78209083	Gsta2		1			1	1
chr9	72108054	72108904	Zfp280d			1		1
chr9	72102913	72103701	Zfp280d				1	1	1
chr9	71025209	71025948	Aqp9	1				1
chr9	64515121	64516077	Megf11			1		1
chr9	62316776	62317676	Coro2b			1		1	1
chr9	61216103	61216921	Tle3	1				1	1
chr9	59396557	59397348	Tmem202 Hexa	1				1
chr9	57856457	57857204	Cyp11a1			1		1	1
chr9	57005669	57006581	Neil1 Commd4		1			1
chr9	56266022	56266892	Hmg20a C230081A13Rik			1		1
chr9	55080898	55081449	Nrg4			1		1	1
chr9	53644694	53645605	Slc35f2	1				1
chr9	50794336	50794798	Sik2	1				1
chr9	45650494	45651122	Bace1 Cep164			1		1
chr9	45434066	45434485	Dscaml1		1			1	1
chr9	45158190	45158825	Fxyd6				1	1
chr9	4375852	4376722	8430410K20Rik			1		1	1
chr9	36897818	36898470	Pknox2	1				1	1
chr9	34924655	34925394	St3gal4		1			1
chr9	30926063	30926929	St14			1		1
chr9	15349795	15350454	BC017612		1			1	1
chr9	118985090	118985898	Plcd1		1			1
chr8	81603698	81604591	Zfp827		1			1	1
chr8	77607493	77608337	Hmox1		1			1	1
chr8	69220954	69221443	Npy1r Npy5r			1		1
chr8	60078701	60079433	Galnt7		1			1	1
chr8	34874961	34875948	Gtf2e2		1			1	1
chr8	3421447	3422026	Arhgef18	1				1
chr8	125936302	125937090	Tubb3 Gm20388		1			1
chr8	114475093	114475658	Gabarapl2 Tmem231	1				1	1
chr8	114463465	114464501	Gabarapl2 Tmem231		1			1
chr7	63147068	63147750	Cyfip1	1				1	1
chr7	52854220	52855165	Izumo1 Fut1	1				1
chr7	31000847	31001398	Capns1 Polr2i			1		1	1
chr7	29953781	29954383	Spred3 Ggn Fam98c			1		1	1
chr7	28180187	28181053	Spnb4		1			1
chr7	20093505	20094085	Nkpd1 Trappc6a Bloc1s3			1		1	1
chr7	150653456	150654236	Slc22a18 Cdkn1c				1	1	1
chr7	144588463	144589272	9430038I01Rik	1				1
chr7	140867523	140868269	Mmp21			1		1
chr7	140307343	140308248	Ctbp2 Fgfr2		1			1
chr7	138699860	138700779	Hmx2 Fgfr2 Bub3	1				1	1
chr7	137863175	137864190	Tacc2 Fgfr2	1				1
chr7	134376085	134376647	Zfp771 Sept1 Zfp553 Tbc1d10b			1		1	1
chr7	133837972	133838782	Slx1b Sult1a1 Bola2			1		1
chr7	120403469	120404374	Arntl			1		1	1
chr7	105972206	105972918	Wnt11		1			1	1
chr7	105804875	105805613	2210018M11Rik			1		1	1
chr6	51962305	51963108	Skap2			1		1
chr6	51485505	51485860	Snx10	1				1
chr6	29244367	29245013	Fam71f1	1				1	1
chr6	148934660	148935492	Dennd5b		1			1	1
chr6	136503506	136504374	Atf7ip		1			1	1
chr6	136467300	136468086	Atf7ip		1			1	1
chr6	136446166	136447000	Atf7ip Gm6728			1		1	1
chr6	128803637	128804470	BC035044			1		1	1
chr6	122258411	122259132	M6pr	1				1
chr6	122254749	122255402	M6pr Klrg1	1				1	1
chr6	112678452	112679151	Srgap3			1		1	1
chr5	97518882	97519772	Bmp2k Paqr3				1	1	1
chr5	90766892	90767810	Ankrd17		1			1	1
chr5	8293182	8294027	Adam22	1				1	1
chr5	64258183	64258841	0610040J01Rik	1				1	1
chr5	33450276	33450984	Slc5a1	1				1
chr5	24781444	24782077	Mll3	1				1	1
chr5	150391480	150392309	Wdr95		1			1	1
chr5	150073128	150073813	Alox5ap			1		1	1
chr5	143663748	143664507	Fbxl18 Actb		1			1	1
chr5	125872943	125874164	Ubc		1			1	1
chr5	125060738	125061609	Tctn2 Atp6v0a2		1			1	1
chr5	122918584	122919244	Atp2a2	1				1	1
chr5	120962509	120963214	Plbd2 Slc24a6		1			1	1
chr5	109986419	109987011	Crlf2		1			1	1
chr4	82187434	82188307	Nfib			1		1	1
chr4	59434083	59434837	Susd1			1		1	1
chr4	57076460	57077322	Epb4.1l4b	1				1	1
chr4	147974238	147974906	Masp2			1		1	1
chr4	137275358	137276222	Rap1gap		1			1	1
chr4	136016891	136017795	Luzp1 6030445D17Rik			1		1	1
chr4	134431991	134432750	Rhd Tmem57			1		1	1
chr4	132068983	132069931	Dnajc8 Sesn2			1		1	1
chr4	129979392	129980186	Fabp3 Serinc2	1				1	1
chr4	128488528	128489240	Zfp362			1		1	1
chr4	125286690	125287599	Grik3			1		1	1
chr3	97531436	97532409	Pde4dip		1			1	1
chr3	96361324	96362230	Txnip Gm16253		1			1	1
chr3	96310321	96311004	Hfe2			1		1	1
chr3	95708776	95709808	Car14 BC028528 Gm129 Anp32e	1				1	1
chr3	85797447	85798300	Prss48	1				1
chr3	63121177	63121869	Mme			1		1	1
chr3	53258729	53259328	Nhlrc3 2810046L04Rik		1			1
chr3	51496960	51497526	Maml3 Gm10729	1				1	1
chr3	32018543	32019239	Kcnmb2		1			1	1
chr3	30952376	30953289	Prkci		1			1	1
chr3	29950000	29950852	Mecom	1				1	1
chr3	159158159	159158788	Depdc1a			1		1	1
chr3	14641738	14642673	Car13		1			1
chr3	145667465	145668266	Syde2			1		1	1
chr3	137798922	137799449	Rg9mtd2 Mttp			1		1	1
chr3	137581342	137582107	Lamtor3		1			1
chr3	126298783	126299622	Camk2d		1			1	1
chr3	122332265	122333184	Fnbp1l		1			1	1
chr3	122138862	122139758	Bcar3		1			1	1
chr3	104031136	104032048	Magi3			1		1
chr2	9907398	9908091	Taf3				1	1
chr2	84679047	84679953	Smtnl1 Slc43a1	1				1	1
chr2	79296656	79297517	Neurod1 Cerkl			1		1	1
chr2	77105471	77106138	Sestd1	1				1	1
chr2	75908103	75909000	Pde11a			1		1	1
chr2	68088000	68088874	Stk39			1		1	1
chr2	59875173	59876008	Baz2b			1		1	1
chr2	59069596	59070564	Pkp4			1		1
chr2	57084500	57085233	Gpd2	1				1	1
chr2	31427820	31428483	Fubp3	1				1	1
chr2	30456526	30457357	Cstad		1			1	1
chr2	29735716	29736625	2600006K01Rik Odf2 Cercam		1			1	1
chr2	177870092	177871055	Phactr3		1			1	1
chr2	172695182	172695763	Bmp7		1			1	1
chr2	168592511	168593121	Sall4 Atp9a			1		1
chr2	154719248	154719897	a Eif2s2	1				1
chr2	154049095	154049854	Bpifb5				1	1	1
chr2	152552415	152553233	Id1		1			1	1
chr2	135638429	135639055	Plcb4		1			1	1
chr2	113589652	113590437	Grem1		1			1	1
chr2	112124201	112124989	Slc12a6	1				1	1
chr2	104582946	104583483	Depdc7		1			1	1
chr2	101505397	101506190	B230118H07Rik Rag1 Traf6			1		1	1
chr19	8914075	8914828	Gng3 Ttc9c Bscl2 Lrrn4cl		1			1	1
chr19	28847038	28847616	Gm6788			1		1	1
chr19	24097382	24098269	Fam189a2	1				1	1
chr18	44470718	44471609	Myot		1			1	1
chr18	34049815	34050681	Epb4.1l4a			1		1	1
chr18	13877919	13878674	Zfp521			1		1	1
chr18	13021466	13022436	Osbpl1a			1		1	1
chr1	77414528	77415263	Epha4	1				1	1
chr17	69746217	69747168	C030034I22Rik				1	1	1
chr17	57309754	57310421	Cd70	1				1
chr17	57170989	57171701	Slc25a41 Khsrp Gtf2f1	1				1	1
chr17	43021959	43022379	Cd2ap			1		1	1
chr17	36054755	36055595	2310061I04Rik Mrps18b Ppp1r10 Atat1			1		1
chr17	31717108	31717756	Pknox1		1			1	1
chr17	29614212	29614954	Pim1		1			1	1
chr16	93908047	93908564	Chaf1b			1		1	1
chr16	91630641	91631451	Son Gart Dnajc28	1				1	1
chr16	4893537	4894149	Fam100a Mgrn1		1			1	1
chr16	4602052	4602727	Glis2		1			1	1
chr16	4497547	4498144	Srl		1			1	1
chr16	44338707	44339423	Spice1 Sidt1				1	1	1
chr16	42885424	42886261	Zbtb20	1				1	1
chr16	37809324	37810056	Fstl1			1		1	1
chr16	35588731	35589682	Sema5b			1		1	1
chr16	32538306	32538913	Zdhhc19				1	1	1
chr16	30285324	30286480	Cpn2 Lrrc15	1				1
chr16	30062851	30063484	Hes1		1			1	1
chr1	62813293	62814063	Nrp2				1	1	1
chr16	17704129	17705067	Rpl26-ps4 Med15	1				1	1
chr16	17582964	17583825	4930451C15Rik Slc7a4			1		1
chr16	17216958	17217981	Hic2 Ube2l3			1		1	1
chr16	11696760	11697653	Snx29	1				1	1
chr15	99865128	99865927	Dip2b		1			1	1
chr15	92239707	92240594	Pdzrn4	1				1	1
chr15	84065837	84066789	Parvb	1				1
chr15	82754900	82755613	Tcf20				1	1	1
chr15	81530791	81531500	Chadl	1				1	1
chr15	78608694	78609532	Card10 Mfng			1		1	1
chr15	75616410	75617328	Zc3h3		1			1	1
chr15	6830985	6831686	Osmr		1			1	1
chr1	54307190	54307818	Ccdc150			1		1	1
chr15	102257032	102257682	Sp1 Amhr2			1		1	1
chr15	102040978	102041694	Zfp740 Csad	1				1	1
chr14	80173664	80174522	Pcdh8		1			1
chr14	79250312	79251120	1300010F03Rik			1		1	1
chr14	65636678	65637297	Ints9		1			1	1
chr14	61371635	61372404	Spata13 C1qtnf9	1				1	1
chr14	32874332	32875213	Oxnad1 Galntl2		1			1	1
chr14	27354171	27355013	Slmap			1		1	1
chr14	13362567	13363376	Cadps			1		1	1
chr13	98890108	98890892	Rgnef			1		1
chr1	38960707	38961483	Chst10	1				1	1
chr1	37697976	37698575	2010300C02Rik	1				1	1
chr1	36996564	36997198	Tmem131		1			1	1
chr1	36702881	36703696	Fam178b			1		1	1
chr13	59748053	59748879	Golm1	1				1	1
chr13	51496304	51497126	S1pr3			1		1	1
chr13	42148369	42149130	Hivep1		1			1
chr1	34196577	34197446	Dst		1			1
chr13	38262891	38263552	Gm10129 Dsp		1			1
chr13	108925451	108926195	Ercc8 Ndufaf2			1		1	1
chr12	86956267	86956887	Jdp2	1				1
chr12	3238312	3239002	1700012B15Rik		1			1
chr12	16740554	16741079	Greb1	1				1	1
chr12	113755135	113755547	Tmem179		1			1	1
chr12	109674192	109674907	Eml1	1				1	1
chr12	100578822	100579406	Foxn3	1				1	1
chr11	97557634	97558525	Psmb3 Pcgf2		1			1	1
chr11	96483869	96484440	Skap1			1		1
chr11	95127873	95128915	Tac4		1			1	1
chr1	194571563	194572413	Hhat			1		1
chr1	193432629	193433513	Ints7			1		1	1
chr1	19224555	19225261	Tfap2b				1	1	1
chr11	88357090	88357686	Msi2			1		1	1
chr11	87262174	87262846	Tex14			1		1	1
chr11	78235777	78236576	Slc13a2	1				1	1
chr11	77706114	77707142	Pipox		1			1	1
chr11	74361981	74362827	Rap1gap2			1		1
chr11	72241935	72242414	Mybbp1a Smtnl2 Ggt6			1		1	1
chr11	70034296	70035138	Slc16a13			1		1	1
chr11	68938523	68939469	Hes7 Aloxe3			1		1	1
chr1	164768793	164769535	Fmo1	1				1	1
chr1	161579985	161580919	Gm10530			1		1	1
chr11	61072500	61073314	Aldh3a2			1		1	1
chr11	60107192	60107789	Tom1l2			1		1
chr1	154663871	154665286	Ncf2		1			1
chr11	50391347	50392071	Adamts2	1				1	1
chr11	48684054	48684981	Irgm1				1	1	1
chr1	135606973	135607530	Lax1 Gm17678 Atp2b4	1				1	1
chr11	35258861	35259578	Slit3	1				1	1
chr11	120661452	120662308	Rfng Dus1l			1		1	1
chr11	115499952	115500783	Slc25a19			1		1	1
chr11	114691658	114692345	Gprc5c		1			1	1
chr11	109221602	109222568	Gm11696 Gna13	1				1	1
chr11	107389053	107389627	Helz		1			1	1
chr11	100947745	100949042	Mlx Coasy	1				1	1
chr10	98723652	98724240	Dusp6		1			1	1
chr10	84326062	84326969	Rfx4			1		1	1
chr10	84325264	84325928	Rfx4			1		1	1
chr10	76281753	76282743	Pcbp3			1		1	1
chr10	67620286	67621291	Arid5b		1			1	1
chr10	67605247	67605984	Arid5b		1			1	1
chr10	6011667	6012576	Akap12		1			1
chr10	58082217	58082802	Edar	1				1	1
chr10	116370978	116371858	Rab3ip		1			1	1
chr10	10094209	10094861	9130014G24Rik	1				1
chr9	99047572	99048401	Pik3cb			1		1	1
chr9	57010129	57011081	Neil1 Commd4	1				1	1
chr8	73344187	73345032	Il12rb1 Mast3			1		1	1
chr8	48423122	48424023	Stox2			1		1	1
chr5	3577684	3578499	Pex1 1700109H08Rik	1				1	1
chr5	20467797	20468458	Rsbn1l		1			1	1
chr5	134931704	134932552	Gtf2ird1		1			1
chr5	117809915	117810819	Wsb2	1				1
chr5	115925240	115926336	Pla2g1b			1		1	1
chr4	57295828	57296663	Ptpn3	1				1	1
chr4	141708627	141709558	Kazn		1			1	1
chr4	128903677	128904615	C77080			1		1	1
chr2	74519882	74520652	Hoxd8 Hoxd11 Gm14396 Hoxd9 Evx2 Hoxd10		1			1	1
chr2	168787699	168788536	Zfp64		1			1
chr17	84233112	84233988	Haao	1				1
chr16	49840037	49840776	Cd47			1		1
chr16	11008068	11009753	Litaf			1		1	1
chr15	73483523	73484307	Slc45a4		1			1
chr15	55118411	55119221	Col14a1		1			1	1
chr14	79057163	79058004	Dgkh		1			1	1
chr14	52667880	52668582	Olfr221		1			1	1
chr14	122689913	122690785	Clybl	1				1	1
chr13	55431621	55432521	Mxd3 Rab24		1			1	1
chr12	33958343	33959218	Atxn7l1	1				1	1
chr12	32279437	32280176	Bcap29				1	1	1
chr11	97506517	97507257	E130012A19Rik Mllt6			1		1
chr1	163089616	163090469	Ankrd45		1			1
chr11	3718239	3719059	Osbp2		1			1	1
chr11	102110270	102111111	Asb16 Hdac5 BC030867			1		1	1
chrX	7722239	7722972	Wdr13 Rbm3					0	1
chrX	35917505	35918220	Cul4b					0	1
chrX	149574060	149574798	Rragb					0	1
chrX	148667251	148667829	Kdm5c					0	1
chrX	147530705	147531531	Tsr2					0	1
chrX	147451898	147452732	Gnl3l					0
chrX	12857138	12858152	Ddx3x					0	1
chrX	103222063	103222661	Magt1 Atp7a					0
chr9	98196862	98197947	Nmnat3					0	1
chr9	82723076	82723747	Irak1bp1					0	1
chr9	72487036	72488436	Nedd4					0	1
chr9	65430275	65431125	Plekho2 Pif1					0	1
chr9	64020709	64021997	Snapc5 Rpl4 Zwilch					0
chr9	62676231	62677060	Fem1b Cln6					0	1
chr9	59504903	59505605	Gramd2 Pkm2					0
chr9	59387150	59387889	Tmem202 Hexa					0	1
chr9	58429517	58430308	Nptn					0	1
chr9	57368172	57368972	Cox5a 2310046O06Rik					0	1
chr9	57351801	57352808	Cox5a Rpp25					0	1
chr9	55173792	55174422	Nrg4 AI118078					0
chr9	54798082	54798855	Agphd1 Psma4 AY074887					0	1
chr9	53475314	53475887	Cul5					0	1
chr9	53344384	53345269	Atm Npat					0	1
chr9	48792230	48793348	Htr3b Usp28					0	1
chr9	45820340	45820840	Sik3					0	1
chr9	44728956	44729801	Atp5l Ube4a					0
chr9	42279972	42280743	Tbcel					0	1
chr9	36575096	36575837	Stt3a					0	1
chr9	35074878	35075788	Fam118b Rpusd4					0	1
chr9	34982780	34983488	Srpr Dcps					0
chr9	24956327	24956927	Herpud2					0	1
chr9	22193382	22194226	Anln 9530077C05Rik					0	1
chr9	21806866	21807677	Prkcsh Ccdc151 Rgl3					0	1
chr9	21215779	21216678	Qtrt1 Dnm2					0	1
chr9	20877505	20878459	Zglp1 Raver1 Fdx1l					0	1
chr9	20818977	20819737	Icam5 Icam1 Icam4					0
chr9	15084131	15084864	Med17					0
chr9	14650621	14651266	Gpr83					0	1
chr9	13630581	13631543	Fam76b Cep57					0	1
chr9	119883096	119883945	Csrnp1					0	1
chr9	119846267	119847120	Gorasp1 Ttc21a					0
chr9	119266091	119267063	Myd88 Xylb					0	1
chr9	114470147	114470983	Trim71					0	1
chr9	114309679	114310531	Crtap Glb1					0	1
chr9	110310421	110311147	Ngp Ptpn23					0	1
chr9	109735045	109735942	Nme6					0	1
chr9	108462294	108463083	Qrich1 Dalrd3 Impdh2					0	1
chr9	107191649	107192276	Mapkapk3 Cish					0	1
chr9	106270019	106270727	Dusp7					0	1
chr9	102528465	102529087	Cep63 Anapc13					0	1
chr8	98376226	98377904	Slc38a7					0	1
chr8	97125547	97126117	Rspry1 Fam192a					0	1
chr8	96911007	96911824	Herpud1 Ap3s1-ps2					0	1
chr8	96715004	96715971	Nup93					0
chr8	96702600	96703511	Mt1					0
chr8	96695595	96696895	Mt1 Mt2					0	1
chr8	89280916	89281771	Siah1a					0	1
chr8	87822392	87823851	Orc6 Vps35					0	1
chr8	87595209	87596005	Man2b1 Dhps BC056474					0	1
chr8	87560197	87561151	Best2 Asna1 Tnpo2 Fbxw9					0	1
chr8	87514246	87515332	Rnaseh2a Junb Hook2					0	1
chr8	87501596	87502312	Rnaseh2a Junb Hook2					0	1
chr8	87212757	87213512	Nacc1 Trmt1 Lyl1					0
chr8	86238434	86239483	Pkn1 Ddx39					0	1
chr8	86175958	86176624	Gipc1 Ptger1					0	1
chr8	83538601	83539402	Usp38					0
chr8	77616722	77617872	Mcm5 Hmox1					0	1
chr8	75072221	75073107	Tmem38a Med26					0	1
chr8	74093397	74094632	Pgls Nxnl1 Tmem221 Slc27a1					0	1
chr8	73290312	73291218	Pik3r2 Ifi30 Mpv17l2					0	1
chr8	73196995	73198017	Pgpep1 Lsm4 Jund					0	1
chr8	72443913	72444886	Ndufa13 Gatad2a					0	1
chr8	67471242	67471994	Tmem192					0	1
chr8	64010293	64011576	Palld					0
chr8	59966425	59967066	Hmgb2 Sap30					0	1
chr8	4275535	4276391	Timm44 Ctxn1					0	1
chr8	3499957	3500866	Pnpla6 Mcoln1					0	1
chr8	28153064	28153898	1700024N20Rik Prosc					0	1
chr8	25705978	25706694	Ido2 Ido1					0
chr8	13158612	13159336	Lamp1					0	1
chr8	128257477	128258361	Ntpcr					0	1
chr8	128193212	128193825	4933403G14Rik					0	1
chr8	127386302	127387166	Gnpat 2810004N23Rik					0	1
chr8	125091050	125092024	Fam38a Gm20388 Cdt1					0	1
chr8	125088107	125089340	Fam38a Gm20388 Cdt1					0
chr8	124956782	124957650	Cyba Gm20388 Mvd					0	1
chr8	124793079	124793760	Gm22 Gm20388 Zfpm1					0
chr8	123052752	123053871	Gse1 Gm20388					0	1
chr8	122128542	122129362	Taf1c Adad2					0	1
chr8	114377836	114378737	Cfdp1					0	1
chr8	114167094	114167757	Ldhd Zfp1					0	1
chr8	113557074	113558147	Ddx19b Aars					0	1
chr8	113494410	113495276	St3gal2					0	1
chr8	113141982	113143670	Vac14					0	1
chr8	112741377	112742212	Ftsjd1					0	1
chr8	112302127	112302661	Ap1g1					0	1
chr8	112216850	112217704	Zfp821 2400003C14Rik					0	1
chr8	109415893	109416711	Chtf8 Cirh1a					0	1
chr8	108660654	108661351	Pla2g15 Esrp2					0	1
chr8	108460056	108460792	Ctrl Psmb10					0	1
chr7	99817178	99817827	Pcf11					0	1
chr7	97605508	97606561	Tmem126a					0	1
chr7	97278270	97279232	Picalm					0
chr7	87377357	87378177	Cib1 Ttll13 D330012F22Rik					0	1
chr7	71537007	71537817	Fan1 Mcee Mphosph10					0	1
chr7	54050703	54051890	Hps5 Gtf2h1					0	1
chr7	52962682	52963610	Rpl18 Sphk2 Fam83e Sec1 Dbp					0	1
chr7	52721827	52722783	Ftl1 Tulp2 Bax					0	1
chr7	52714884	52715939	Ftl1 Ruvbl2 Bax					0
chr7	52409296	52409941	Slc17a7 Flt3l Rpl13a Pih1d1 Aldh16a1					0
chr7	52383840	52384705	Rps11 Rpl13a					0	1
chr7	52379646	52380477	Rps11 Fcgrt Rpl13a					0	1
chr7	52104111	52105838	Tbc1d17 Akt1s1 Pnkp					0	1
chr7	5013583	5014435	Ccdc106 Epn1 U2af2 Zfp784					0	1
chr7	4787172	4787818	Shisa7 Ube2s					0	1
chr7	36587550	36588281	E130304I02Rik Zfp507					0
chr7	3655710	3656432	Rps9 Mboat7					0	1
chr7	34981258	34982132	Pdcd2l					0	1
chr7	31065490	31066431	Wdr62 Thap8 Clip3					0	1
chr7	30906268	30906862	Zfp382					0	1
chr7	30874833	30875549	Zfp82 Zfp566 Zfp260					0
chr7	30023238	30024051	Kcnk6 Yif1b Catsperg1					0	1
chr7	29824451	29825544	Ryr1					0	1
chr7	29063027	29063736	Eid2b					0
chr7	28964201	28964905	Fbl Dyrk1b					0	1
chr7	28337689	28338568	2310022A10Rik Pld3					0	1
chr7	28112912	28113799	Ltbp4					0	1
chr7	27951808	27952330	Rab4b Mia1 Egln2					0
chr7	27949466	27950127	Egln2					0	1
chr7	26443729	26444576	B9d2 Bckdha Exosc5					0	1
chr7	26180792	26181651	Lipe					0	1
chr7	26052482	26053274	Erf Cic					0
chr7	26033839	26034529	Erf Cic Gsk3a					0	1
chr7	25635056	25636543	Dmrtc2					0	1
chr7	19944567	19945323	Cd3eap Ppp1r13l Ercc2					0	1
chr7	16985207	16985917	Sae1 Zc3h4					0	1
chr7	16972997	16973730	Sae1 Zc3h4					0	1
chr7	16646457	16647051	Zfp541					0	1
chr7	16506815	16508210	Sepw1					0	1
chr7	152129073	152129843	Ccnd1					0	1
chr7	149718985	149719742	Mrpl23					0	1
chr7	148632718	148634080	Efcab4a Cd151 Rplp2 Pnpla2 Slc25a22 Lrdd Cend1					0	1
chr7	148358207	148359271	Lrrc56 Rnh1					0	1
chr7	148088912	148089712	Nlrp6 Sirt3 Cox8b					0	1
chr7	147323284	147323895	Mtg1 Echs1					0	1
chr7	147302070	147302807	1810014F10Rik Paox Mtg1 Echs1					0
chr7	140197292	140197919	Ctbp2 Fgfr2					0
chr7	135887874	135888850	Sec23ip Mcmbp					0
chr7	135666919	135667794	Bag3					0	1
chr7	134984529	134985556	Stx4a Stx1b					0
chr7	134910473	134911161	Fbxl19 Hsd3b7 Setd1a Orai3					0	1
chr7	134417245	134418157	Itgal Sephs2 Dctpp1					0	1
chr7	13388267	13389396	Zfp329					0	1
chr7	133726399	133727407	Eif3c Cln3 Apobr					0	1
chr7	130112811	130113670	Rbbp6					0	1
chr7	129164583	129165083	Gga2					0	1
chr7	128850923	128851509	Usp31 1700069B07Rik					0	1
chr7	126863483	126864170	Thumpd1					0	1
chr7	125387482	125388287	Smg1					0	1
chr7	117364770	117365558	Swap70					0	1
chr7	117265105	117265713	Wee1					0	1
chr7	117161512	117162116	Ipo7					0	1
chr7	116846750	116847519	D930014E17Rik					0
chr7	114901144	114902008	Cyb5r2					0	1
chr7	109053549	109054814	Tomt 2400001E08Rik					0	1
chr7	104844549	104845450	Gm9990 Clns1a					0	1
chr7	104099654	104100285	Nars2					0	1
chr7	103361373	103362253	Odz4					0	1
chr6	97129241	97130040	Tmf1					0
chr6	95607303	95608176	Suclg2					0
chr6	91422700	91423458	Chchd4 Tmem43					0
chr6	90413311	90414094	Aldh1l1 Klf15					0	1
chr6	90318956	90319638	Zxdc					0	1
chr6	88848278	88848920	Tpra1 Mcm2 Podxl2					0	1
chr6	87995018	87995749	Rab7					0	1
chr6	86476128	86476902	Pcbp1					0
chr6	86421737	86422565	C87436					0
chr6	83744639	83745427	Nagk Tex261					0	1
chr6	82652557	82653302	Pole4					0
chr6	72462226	72464036	Sh2d6					0	1
chr6	71781421	71782297	Mrpl35 Immt					0
chr6	51825896	51826769	Skap2					0	1
chr6	51807614	51808459	Skap2					0	1
chr6	49268717	49269694	Ccdc126					0	1
chr6	39477217	39478126	Dennd2a					0
chr6	35083477	35084298	Cnot4					0
chr6	33009861	33010681	Chchd3					0	1
chr6	29717491	29718390	Ahcyl2					0	1
chr6	29417593	29418629	Gm9047 Atp6v1f					0	1
chr6	148844504	148845216	Caprin2					0
chr6	147424028	147424838	Ccdc91					0
chr6	146581995	146582728	Med21 Tm7sf3					0	1
chr6	143055909	143056824	5730419I09Rik					0	1
chr6	142293921	142294660	Slco1a5 Pyroxd1					0
chr6	131337425	131338037	Csda					0
chr6	128312826	128313375	Tulp3 4933413G19Rik 5930416I19Rik Foxm1					0
chr6	127403073	127403960	Parp11					0	1
chr6	126889478	126890440	D6Wsu163e Rad51ap1 Dyrk4					0	1
chr6	125114514	125115445	Gapdh					0	1
chr6	125081460	125082336	Iffo1 Nop2 Chd4					0	1
chr6	124914929	124915563	Cops7a					0	1
chr6	122693134	122694085	Slc2a3					0	1
chr6	120615307	120615937	Cecr2					0
chr6	117866590	117867286	4933440N22Rik Hnrnpf					0	1
chr6	116287695	116288111	2008-03-01					0	1
chr6	116157508	116159079	D6Wsu116e Tmcc1					0
chr6	113392464	113393603	Jagn1 Il17re Rpusd3 Cidec					0	1
chr6	113377276	113377796	Jagn1 Rpusd3 Cidec					0	1
chr6	112995738	112996596	Thumpd3					0	1
chr6	108732653	108733432	Arl8b					0	1
chr5	93696260	93696926	Ccng2					0
chr5	93635348	93636050	2010109A12Rik Ccni					0	1
chr5	93521965	93522461	2011-09-01					0	1
chr5	92391486	92392107	Thap6 Rchy1 Gm1045					0	1
chr5	89149380	89149938	Mob1b					0	1
chr5	77379853	77380849	Srp72 Paics Ppat					0
chr5	75971756	75972467	Kit					0
chr5	65884009	65884540	1110003E01Rik					0
chr5	65726724	65727934	Klb Rfc1					0	1
chr5	5558871	5559723	Gm8773 Gtpbp10					0
chr5	45911136	45911881	Med28					0
chr5	45840812	45841885	Qdpr Clrn2					0
chr5	43623674	43624361	Cpeb2					0	1
chr5	3596173	3597015	Pex1 C030048B08Rik					0	1
chr5	31350437	31351291	Cad 0610007C21Rik Slc5a6					0
chr5	30399833	30400445	Tyms					0	1
chr5	28118130	28119326	Paxip1					0	1
chr5	24191004	24191749	Nub1					0	1
chr5	22938698	22939449	Mll5 5031425E22Rik					0	1
chr5	21207450	21208297	Napepld					0	1
chr5	21181520	21182219	Napepld					0	1
chr5	150443740	150444449	Hsph1					0	1
chr5	149995777	149996654	Uspl1					0
chr5	149770791	149771370	Gm15409 Katnal1					0	1
chr5	145992042	145992711	Zfp655					0
chr5	143656754	143657533	Fbxl18					0	1
chr5	141180277	141180965	Amz1 Baat1 Iqce					0	1
chr5	140894183	140894984	Eif3b					0	1
chr5	139936220	139937049	3110082I17Rik					0	1
chr5	137779224	137780076	Ephb4 Trip6 Slc12a9					0	1
chr5	137755180	137756013	Trip6 Srrt Slc12a9					0	1
chr5	135825682	135826438	Fkbp6 Trim50 Nsun5					0
chr5	135624664	135625435	Bcl7b Tbl2					0	1
chr5	135485108	135485944	Abhd11 Stx1a					0	1
chr5	134618054	134618923	Gatsl2					0	1
chr5	130371066	130372008	Phkg1 2410018M08Rik Chchd2 4930579G22Rik					0	1
chr5	129660757	129661678	Gpr133					0	1
chr5	125002596	125003438	Ddx55 Rilpl1					0	1
chr5	124990182	124990753	Tmed2 Ddx55 Rilpl1					0	1
chr5	124933152	124933993	Rilpl2 Snrnp35					0	1
chr5	124875373	124876499	Sbno1 Setd8					0	1
chr5	124022536	124023557	Vps33a					0
chr5	123701862	123702471	Wdr66					0	1
chr5	123157125	123157935	P2rx4 Gm10064					0
chr5	122160953	122161573	Atxn2					0	1
chr5	122014338	122015010	Mapkapk5 Aldh2					0	1
chr5	120566226	120567024	Rbm19					0
chr5	118694596	118695727	2410131K14Rik Rnft2					0	1
chr5	115680607	115681562	Pop5					0	1
chr5	115422940	115423809	Hnf1a					0	1
chr5	113761128	113761958	Aym1 Sgsm1					0	1
chr5	110895131	110895905	Fbrsl1					0	1
chr5	110877662	110878438	Fbrsl1					0	1
chr5	107866308	107866999	Btbd8					0	1
chr5	104475172	104476220	Hsd17b11 Nudt9					0	1
chr4	99601661	99602396	Pgm2 Itgb3bp					0
chr4	86315722	86316428	Plin2					0
chr4	73897225	73898093	Kdm4c					0
chr4	63218990	63219616	6330416G13Rik					0	1
chr4	62021526	62022496	Fkbp15 Slc31a1					0	1
chr4	61947105	61947872	Slc31a2					0	1
chr4	59819371	59820160	Snx30 1110054O05Rik					0	1
chr4	57156558	57157089	Epb4.1l4b					0
chr4	48486168	48486762	Tex10					0	1
chr4	46465395	46465992	Anp32b					0	1
chr4	46401639	46402566	5830415F09Rik					0	1
chr4	44005669	44006546	Clta					0	1
chr4	41221634	41223489	Ubap2					0	1
chr4	40917629	40918257	Bag1 Nfx1					0	1
chr4	40216015	40217336	Ndufb6 Topors					0	1
chr4	34830067	34830478	Cga Zfp292					0	1
chr4	33352062	33352657	Pnrc1					0	1
chr4	24824954	24825617	Ndufaf4					0	1
chr4	15885291	15886040	Decr1 Nbn					0	1
chr4	154974983	154975794	Cdk11b Slc35e2					0	1
chr4	154783342	154784263	2010015L04Rik Gabrd					0	1
chr4	149104835	149105547	Tmem201					0
chr4	148800505	148801276	Ube4b					0
chr4	147462011	147462564	Agtrap					0
chr4	147412702	147413376	Mthfr Clcn6					0	1
chr4	141346425	141347128	Casp9 Dnajc16					0
chr4	139154937	139155570	Iffo2 Aldh4a1					0
chr4	138575385	138576189	Tmco4					0	1
chr4	135501908	135502845	Hmgcl Gale					0	1
chr4	134989852	134990521	Rcan3					0	1
chr4	134908969	134909720	Srrm1					0	1
chr4	134486242	134486949	Tmem50a Syf2					0	1
chr4	134478657	134479476	Tmem50a Syf2 D4Wsu53e					0	1
chr4	133466248	133467129	Rps6ka1					0	1
chr4	133312065	133312773	Arid1a					0	1
chr4	132833099	132833874	Sytl1 Tmem222					0	1
chr4	132090962	132091674	Dnajc8 Sesn2 Atpif1					0	1
chr4	131829755	131830580	Gmeb1 Taf12					0	1
chr4	130469892	130470470	Laptm5					0	1
chr4	129419287	129420149	Khdrbs1					0	1
chr4	129012529	129013250	Zbtb8os Rbbp4					0	1
chr4	128725926	128726703	Rnf19b					0	1
chr4	126754025	126755107	Zmym6 Zmym1					0	1
chr4	125879695	125880539	Thrap3					0	1
chr4	125773666	125774387	Lsm10 Stk40					0	1
chr4	124473133	124474055	Mtf1 Inpp5b					0	1
chr4	123594183	123594895	Rragc					0	1
chr4	120887406	120887920	Rlf					0	1
chr4	119211513	119212292	Foxj3 AA415398					0	1
chr4	119094991	119095762	Ppcs Zmynd12 Ccdc30					0	1
chr4	117726323	117727094	St3gal3					0	1
chr4	117587576	117588110	Ipo13 Dph2					0
chr4	117559710	117560415	Ccdc24 Atp6v0b Dph2 B4galt2					0
chr4	116357426	116358439	Ccdc163 Prdx1					0	1
chr4	11505497	11506332	Rad54b					0	1
chr4	10942713	10943971	Plekhf2					0	1
chr4	109348559	109349259	Faf1 Cdkn2c					0	1
chr4	108000615	108001344	2010305A19Rik					0	1
chr3	9599442	9600297	Zfp704					0	1
chr3	95685865	95686767	Mrps21 BC028528 Aph1a Gm129 C920021L13Rik					0	1
chr3	95659286	95660076	Prpf3 C920021L13Rik					0	1
chr3	95455913	95456727	Mcl1					0	1
chr3	94943543	94944528	Sema6c Lysmd1 Tnfaip8l2					0	1
chr3	94590154	94590896	Cgn					0	1
chr3	90035054	90036119	Slc39a1 Crtc2 Gm10973 Rps27 Jtb					0	1
chr3	89576810	89577456	4632404H12Rik Chrnb2 Ube2q1					0	1
chr3	88967970	88968749	Fam189b Scamp3 Hcn3 Clk2					0	1
chr3	88356673	88357418	Rab25 Lamtor2 Ubqln4					0	1
chr3	88213722	88214410	Slc25a44 Pmf1					0	1
chr3	88100557	88101174	Rhbg Cct3 1700021C14Rik					0	1
chr3	86954717	86955686	Kirrel					0
chr3	79371643	79372313	4930589L23Rik Ppid Fnip2					0	1
chr3	68732273	68733294	Ift80					0	1
chr3	67386192	67387091	Mfsd1					0	1
chr3	65778011	65778992	Ccnl1					0
chr3	63768341	63769169	Gmps Slc33a1					0	1
chr3	51219527	51220119	Ndufc1 Naa15 4930583H14Rik					0	1
chr3	40886839	40887268	Pgrmc2					0	1
chr3	37318617	37319179	Nudt6 Spata5					0	1
chr3	32296842	32297475	Pik3ca					0
chr3	30691229	30692145	Sec62					0	1
chr3	19935010	19935553	Hps3 Hltf					0	1
chr3	153568725	153569377	Msh4 Rabggtb					0	1
chr3	153388126	153388675	St6galnac3					0
chr3	152059286	152059721	Zzz3					0	1
chr3	144233176	144233740	Hs2st1 Sep15					0	1
chr3	138189571	138190348	Eif4e					0	1
chr3	137806313	137807063	Rg9mtd2 Mttp					0	1
chr3	137526708	137527692	Dnajb14 H2afz					0
chr3	130433155	130433867	Rpl34 Ostc					0	1
chr3	121824782	121825633	Abca4					0	1
chr3	115710512	115711475	Slc30a7 Extl2					0
chr3	108246739	108247555	Sars					0
chr3	107135894	107136878	Rbm15					0
chr3	105761939	105762806	Ovgp1 Atp5f1 Wdr77					0	1
chr3	10439916	10440503	Snx16					0	1
chr3	102975067	102976005	Dennd2c Bcas2					0	1
chr3	102823997	102824849	Csde1					0	1
chr2	93997570	93998365	Hsd17b12					0	1
chr2	91366414	91367079	Ckap5					0	1
chr2	90882964	90883537	Psmc3 Rapsn					0	1
chr2	90687133	90687832	Mtch2					0	1
chr2	84666778	84667554	Timm10 Smtnl1 Slc43a1					0	1
chr2	84582253	84583130	Clp1					0	1
chr2	84510402	84511382	Ctnnd1 Tmx2 Med19 2700094K13Rik					0	1
chr2	83652182	83652794	Fam171b					0	1
chr2	71290957	71291859	Metap1d					0	1
chr2	5863544	5864219	Upf2 Dhtkd1					0	1
chr2	5816124	5816648	Sec61a2 Dhtkd1					0	1
chr2	35465604	35466444	Dab2ip					0	1
chr2	33290664	33292237	Zbtb34					0
chr2	32707471	32708397	Stxbp1 Fam129b					0
chr2	3249384	3250329	Rpp38 Acbd7					0	1
chr2	32250841	32251771	1110008P14Rik Ptges2 Lcn2					0	1
chr2	32019858	32020612	Prrc2b					0	1
chr2	31829787	31830895	Nup214 Aif1l					0	1
chr2	31325097	31325945	Ass1					0	1
chr2	30351275	30351959	Ier5l					0	1
chr2	30270856	30271583	Ppp2r4 Crat					0	1
chr2	30141416	30142730	Nup188 Dolk Phyhd1					0
chr2	29988144	29989684	Zer1 Tbc1d13					0	1
chr2	29921270	29921845	Wdr34 Pkn3 Set					0	1
chr2	29744330	29745519	2600006K01Rik Odf2					0	1
chr2	29642472	29643363	Slc27a4 Trub2 Coq4					0	1
chr2	28921445	28922275	Ttf1 1700101E01Rik					0
chr2	28495955	28496981	Tsc1 Gfi1b					0	1
chr2	26771739	26772282	Surf2 Gm711 Surf1 Med22 Surf6					0	1
chr2	26301046	26301748	Sec16a					0	1
chr2	25220745	25221617	Uap1l1 2010317E24Rik Dpp7					0	1
chr2	25050542	25051223	Fam166a A830007P12Rik					0	1
chr2	24831077	24831900	Mrpl41 Pnpla7					0	1
chr2	179804820	179806060	Gtpbp5 Ss18l1					0	1
chr2	172845099	172845829	Rbm38					0	1
chr2	172196020	172196645	Cass4 Aurka Cstf1					0	1
chr2	168755082	168755736	Zfp64					0	1
chr2	167254787	167255640	Slc9a8					0	1
chr2	167247374	167248156	Slc9a8					0	1
chr2	166630584	166631150	Arfgef2					0	1
chr2	165112752	165113622	Elmo2 Slc35c2					0	1
chr2	164682350	164683523	Pltp Pcif1 Neurl2					0	1
chr2	163245252	163245933	Jph2 3230401D17Rik Gdap1l1					0	1
chr2	158620023	158620929	Dhx35					0	1
chr2	156831867	156833159	Dsn1 Ndrg3					0	1
chr2	152512494	152513214	H13 Mcts2					0	1
chr2	152189154	152190121	Trib3					0	1
chr2	150485505	150486356	Acss1					0	1
chr2	139892146	139893021	Tasp1					0
chr2	132641411	132642145	Mcm8 Trmt6					0	1
chr2	130985534	130986422	1700037H04Rik					0	1
chr2	129024368	129024913	Slc20a1					0	1
chr2	129023591	129024335	Slc20a1					0	1
chr2	126829612	126830368	Ap4e1					0
chr2	126701746	126702317	Trpm7					0	1
chr2	125977655	125978271	Dtwd1 4930525F21Rik					0	1
chr2	121943737	121944618	Spg11 Patl2					0	1
chr2	121274595	121275147	Serf2 Serinc4 2310003F16Rik Ell3					0	1
chr2	119698161	119699582	Mga					0	1
chr2	119176042	119176785	Chac1					0	1
chr2	118199571	118200228	Eif2ak4 Gpr176					0
chr2	11423115	11424011	Pfkfb3					0	1
chr2	103601116	103601837	Caprin1 Nat10					0
chr19	8860064	8861249	Tmem179b Taf6l Zbtb3					0	1
chr19	6983969	6984825	Prdx5 Trmt112 Esrra					0	1
chr19	60866299	60866957	Eif3a Fam45a					0
chr19	60656686	60657164	2700078E11Rik					0
chr19	5963619	5964536	Pola2					0
chr1	95698288	95699110	Ing5 Dtymk D2hgdh					0	1
chr19	5491253	5492039	Mus81 Cfl1 Ctsw					0
chr19	53464972	53465596	Gm10197 Smndc1					0	1
chr19	4925180	4926160	Dpp3 Bbs1					0	1
chr1	94830965	94831433	Capn10					0
chr19	47252240	47253334	Neurl1a Gm6970					0
chr19	46835314	46836356	Cnnm2					0	1
chr19	46150213	46151293	Nolc1					0	1
chr19	46131222	46131892	Nolc1 Ldb1 Pprc1					0	1
chr19	4509793	4510657	Pcx 2010003K11Rik					0
chr19	45080805	45081537	Lzts2 Peo1 Mrpl43					0
chr19	42203627	42204222	Marveld1 Avpi1					0
chr19	42055387	42056065	Mms19 Ubtd1					0	1
chr19	4201000	4202273	Tbc1d10c Clcf1 Rad9					0	1
chr19	3767772	3768192	Suv420h1					0	1
chr19	3718914	3719957	1810055G02Rik					0	1
chr19	34996748	34997651	Kif20b					0	1
chr19	32830301	32831299	Pten					0	1
chr19	29596038	29596642	C030046E11Rik					0	1
chr19	23209881	23210602	Klf9					0
chr19	12868985	12869553	Zfp91 Lpxn					0
chr19	11986199	11986883	Patl1					0	1
chr19	11015107	11015688	Gpr44 Ccdc86 Zp1					0
chr19	10277997	10278898	Fen1 1810006K21Rik					0	1
chr1	89223079	89223769	Gigyf2					0	1
chr1	88254975	88256255	Ncl					0
chr18	80666285	80667077	Ctdp1					0	1
chr18	78012224	78012814	Haus1 Pstpip2 Atp5a1					0	1
chr18	75526379	75526932	Smad7					0
chr18	75178029	75178591	Dym					0	1
chr18	6489745	6490334	Epc1					0	1
chr18	63868064	63869087	Txnl1 Wdr7					0	1
chr18	6240803	6241200	Kif5b					0	1
chr18	6135720	6136594	Arhgap12					0	1
chr18	60685363	60686334	Dctn4 2010002N04Rik					0	1
chr18	52625152	52625498	Srfbp1					0	1
chr18	36719486	36720470	Ankhd1					0	1
chr18	35113583	35114484	Etf1 Hspa9					0
chr18	34406882	34407528	Apc					0	1
chr18	33992074	33992842	Epb4.1l4a					0	1
chr18	31919038	31919931	Ammecr1l					0	1
chr18	23961940	23962821	Mapre2					0	1
chr18	14941103	14941730	Taf4b					0	1
chr18	13132600	13133104	Impact					0
chr18	13131354	13132467	Impact					0	1
chr18	13099947	13100748	Osbpl1a					0
chr17	85359264	85360081	Ppm1b					0	1
chr17	85189797	85190400	Lrpprc					0	1
chr1	78484995	78485876	Farsb Mogat1					0
chr17	74927207	74927739	Birc6					0	1
chr17	7373480	7374274	Rps6ka2					0	1
chr17	71351592	71352354	Myl12b Myl12a Myom1					0	1
chr17	57129008	57129873	Clpp Alkbh7 Acer1					0	1
chr17	56766181	56766829	2410015M20Rik Lonp1 Tmem146					0	1
chr17	56749084	56750014	Rpl36 2410015M20Rik Tmem146					0
chr17	56615871	56616424	Ptprs					0
chr17	56322799	56323898	D17Wsu104e					0
chr17	56179360	56180189	Sh3gl1 Chaf1a					0	1
chr17	53828161	53829172	Sgol1					0	1
chr17	53618055	53618772	Efhb Rab5a					0	1
chr1	75176628	75177476	Abcb6 Atg9a					0
chr1	75138812	75139448	1810031K17Rik Fam134a Slc23a3					0	1
chr17	47824373	47825102	Tomm6 Prickle4 Usp49 Frs3					0	1
chr17	47639097	47640103	Ccnd3 Taf8					0	1
chr17	46782771	46783939	Mrpl2 Ptk7 Cul7 Klc4					0	1
chr17	46633369	46634227	BC048355 Ttbk1					0	1
chr17	45736342	45737040	Gm7325 Slc29a1					0	1
chr17	45570331	45571119	Cdc5l					0	1
chr17	36053015	36054301	2310061I04Rik Mrps18b Ppp1r10 Atat1					0	1
chr17	35973335	35974334	Nrm Tubb5 Mdc1					0	1
chr17	35088782	35090403	Gm20481 Hspa1l					0	1
chr17	35086308	35086982	Gm20481 Hspa1l					0	1
chr17	34258368	34259674	H2-DMa H2-DMb2 Brd2					0	1
chr17	33960931	33961979	Cd320 Ndufa7 Rps28 Kank3					0
chr17	33821358	33822798	March2 Hnrnpm					0	1
chr17	31010624	31011974	Dnahc8					0	1
chr17	30746068	30747105	Glo1 Dnahc8					0
chr17	30738905	30740715	Glo1 Dnahc8					0	1
chr17	29853482	29854328	1110021J02Rik					0	1
chr17	29459345	29460401	Pi16					0
chr17	27692522	27693073	C130040N14Rik Hmga1					0
chr17	27141313	27142406	Ggnbp1					0	1
chr17	27075956	27076913	Phf1 Cuta Syngap1					0	1
chr17	26852041	26852736	A930001N09Rik					0	1
chr17	26812940	26813854	Atp6v0e					0	1
chr17	25969820	25970781	Stub1 Rhbdl1 Jmjd8 RP23-356J2.13					0	1
chr17	25410853	25411696	Ube2i Baiap3 Prss34					0
chr17	25014819	25015570	Nme3 Spsb3 Mrps34 Igfals					0	1
chr17	24986564	24987531	Hagh Fahd1					0	1
chr17	24856651	24857277	Gfer Sepx1 Tbl3 Rnf151 Rps2 Rpl3l					0	1
chr17	24300247	24300984	Atp6v0c Amdhd2 Pdpk1					0
chr17	23810111	23810965	Tnfrsf12a Hcfc1r1 Thoc6 Cldn6					0	1
chr1	72330427	72331181	Xrcc5 Tmem169 Pecr					0	1
chr1	71603269	71604127	Atic					0	1
chr17	15664120	15664637	Tbp Pdcd2					0	1
chr17	13185411	13186017	Sod2 Wtap					0	1
chr17	12962367	12963126	Igf2r					0	1
chr17	10632495	10633332	Pacrg					0	1
chr1	7078313	7079093	Pcmtd1					0	1
chr16	94790946	94791417	Dyrk1a					0	1
chr16	93883369	93884178	Chaf1b					0	1
chr16	93794929	93796203	Dopey2					0	1
chr16	91839371	91840048	Itsn1 Atp5o					0
chr16	91727310	91728221	Itsn1 Atp5o Cryzl1					0	1
chr16	8829280	8830018	1810013L24Rik					0	1
chr16	8810489	8811603	1810013L24Rik Usp7					0	1
chr16	8636998	8637870	Gm9851 Pmm2 Tmem186					0
chr16	5233550	5234081	AU021092 Alg1					0	1
chr16	5203875	5204421	Nagpa					0	1
chr16	5049610	5050395	Glyr1 Ubn1					0	1
chr16	4880112	4881083	Fam100a Mgrn1					0	1
chr16	45742992	45743459	Tagln3 Abhd10					0
chr16	45158477	45159346	Atg3 Slc35a5					0
chr16	38447040	38447881	Adprh Pla1a Cd80 Gm17497					0	1
chr1	63776820	63777758	Fastkd2 Mdh1b					0	1
chr16	35769461	35771858	Dirc2 Hspbap1					0
chr16	32113693	32114574	Pigx					0	1
chr16	31663313	31664065	Dlg1					0	1
chr16	30587524	30588385	Fam43a Lsg1					0	1
chr16	22857133	22857821	Dnajb11 Tbccd1					0	1
chr16	22264439	22265386	Tra2b					0	1
chr16	20717509	20718313	Chrd Clcn2 Polr2h					0
chr16	20672217	20672979	Fam131a Eif4g1					0	1
chr16	20426187	20426901	Abcc5					0	1
chr16	18247762	18248473	Ranbp1 Trmt2a Zdhhc8					0
chr16	17759248	17759840	Klhl22					0	1
chr16	17553610	17554693	Thap7 4930451C15Rik P2rx6					0	1
chr16	14159568	14160480	4921513D23Rik Nde1					0	1
chr16	13780166	13780899	Rrn3					0
chr16	11065649	11066401	Snn Litaf					0	1
chr1	60154136	60155246	Carf Wdr12					0	1
chr15	98943488	98944261	Spats2					0	1
chr15	98819995	98820653	Gm8973					0
chr15	98721451	98722268	Dhh Mll2 Rhebl1					0	1
chr15	98711326	98712269	Mll2 Rhebl1					0	1
chr15	98702291	98703084	Mll2					0	1
chr15	98557704	98558471	Fkbp11					0	1
chr1	59665684	59666855	Gm973					0	1
chr15	96540143	96540818	Slc38a2					0
chr15	9016946	9017937	1110020G09Rik					0	1
chr15	89203397	89204717	Lmf2 Ncaph2 Sco2 Tymp Klhdc7b					0	1
chr15	85998610	85999505	Cerk					0	1
chr15	85035863	85036450	Fbln1					0	1
chr15	84753044	84754043	Nup50					0
chr15	83197767	83198287	1700001L05Rik Arfgap3					0
chr15	81688221	81689135	Gm8444 Tob2 Aco2					0
chr15	81641400	81641990	Tef					0	1
chr15	81353176	81354213	Gm5218					0	1
chr15	81229729	81230803	St13 Xpnpep3					0	1
chr15	79935724	79937042	Rpl3 Syngr1					0	1
chr15	79757832	79758618	Cbx7					0	1
chr15	79039494	79040161	Pick1					0	1
chr15	59205328	59206096	Nsmce2 E430025E21Rik					0	1
chr15	51709132	51710034	Utp23 Eif3h					0	1
chr1	55109119	55109738	Coq10b					0	1
chr15	3945327	3946158	AW549877 Fbxo4					0
chr15	38944249	38944727	Dcaf13 Slc25a32					0	1
chr15	38448554	38449105	Azin1					0	1
chr15	38008765	38009291	Ubr5					0	1
chr15	34424580	34425199	Hrsp12 Pop1					0	1
chr15	34372723	34373488	BC030476 Rpl30					0	1
chr15	34167426	34168273	Laptm4b					0	1
chr1	52170338	52170993	Stat1 Gm3940					0	1
chr1	51535033	51536008	Obfc2a					0	1
chr15	103071033	103071767	Cbx5 Hnrnpa1					0
chr15	103069993	103070598	Cbx5 Hnrnpa1					0	1
chr15	102340685	102341678	Tarbp2 Map3k12					0	1
chr15	102126144	102126930	Espl1					0	1
chr15	102109734	102110728	Mfsd5 Espl1 Rarg					0	1
chr1	5072886	5073413	Atp6v1h Rgs20					0	1
chr14	9047726	9048730	Kctd6					0	1
chr14	79249196	79250050	1300010F03Rik					0	1
chr14	78936630	78937188	Akap11					0	1
chr14	76813549	76814217	Tsc22d1					0	1
chr14	75683180	75684110	Cpb2 Zc3h13					0	1
chr14	65962266	65962963	Zfp395					0	1
chr14	63811984	63812887	Fdft1 Neil2					0	1
chr14	63379778	63380517	Ints6					0	1
chr14	62950748	62951540	Rnaseh2b					0
chr14	58148137	58148805	Il17d					0	1
chr14	57217379	57218227	Parp4					0
chr14	52816680	52817518	Chd8 Supt16h					0	1
chr14	51550507	51551291	Pnp Pnp2 Osgep Tmem55b					0
chr14	51543739	51545109	Pnp Apex1 Osgep Tmem55b					0	1
chr14	47984403	47985244	Lgals3					0
chr14	47441667	47442349	Cgrrf1 Gmfb					0	1
chr14	41826733	41827582	5730469M10Rik					0	1
chr14	35176395	35176993	Fam25c Mmrn2					0	1
chr14	33134725	33135624	Ogdhl					0	1
chr14	32972360	32972966	Msmb Ncoa4					0	1
chr14	31831783	31832378	Gnl3 Pbrm1 Spcs1					0
chr14	31830799	31831644	Gnl3 Pbrm1 Spcs1					0	1
chr14	31425459	31426297	Prkcd					0	1
chr14	22649968	22650528	Vdac2					0	1
chr14	21613426	21614080	Camk2g					0	1
chr14	21556269	21557119	Ndst2 Camk2g					0	1
chr14	21521599	21522489	Chchd1 2310021P13Rik					0
chr13	91363006	91363884	Atg10					0	1
chr13	90228425	90229250	Xrcc4 Tmem167					0	1
chr1	38893467	38894090	Lonrf2					0	1
chr13	85328632	85329386	Ccnh					0	1
chr13	81922476	81923246	Cetn3					0	1
chr13	81782384	81783433	Gpr98 Lysmd3					0	1
chr1	38053712	38054543	Eif5b Txndc9					0	1
chr13	76155837	76156644	Rfesd					0
chr13	73467921	73468880	Mrpl36 Ndufs6					0	1
chr13	68721123	68721942	Fastkd3 1700001L19Rik Mtrr					0
chr13	67738103	67738779	A530054K11Rik					0
chr1	36738700	36740541	Fam178b Cox5b					0	1
chr13	64471036	64471873	Ctsl					0	1
chr13	64253212	64253855	Habp4 Slc35d2 Zfp367					0
chr13	63341398	63341993	2010111I01Rik					0
chr13	59112540	59113261	Ntrk2					0	1
chr13	55519210	55519957	Pfn3 F12					0
chr13	55422893	55423823	Prelid1 Rab24					0
chr13	55310449	55311516	Nsd1					0	1
chr13	51739965	51740684	Cks2 Secisbp2					0	1
chr13	49748085	49748853	Nol8 Cenpp					0	1
chr13	48973621	48974540	Fam120a Phf2					0	1
chr13	46831020	46831804	Nup153					0	1
chr1	34496068	34496983	Ccdc115 Imp4 Ptpn18					0	1
chr13	24922905	24923616	D130043K22Rik Tdp2 Acot13					0	1
chr13	23537366	23538113	Abt1					0	1
chr13	23524384	23525184	Abt1					0	1
chr13	22036551	22037346	Zfp184					0
chr13	21263487	21264155	Trim27					0
chr13	12432632	12433414	Actn2					0	1
chr13	114649434	114650284	Arl15					0	1
chr13	112538752	112539292	Map3k1					0	1
chr13	109106023	109106909	Depdc1b					0	1
chr13	104563780	104564579	Srek1					0	1
chr13	101500513	101501227	Cdk7					0
chr13	101439456	101440134	Ccdc125 Rad17					0
chr1	31006702	31007442	Ptp4a1					0
chr12	99497056	99497979	Gpr65 Galc					0	1
chr12	92828630	92829252	Gtf2a1					0	1
chr12	88565640	88566377	Tmed8 4933437F05Rik					0	1
chr12	88287897	88288765	2310044G17Rik					0	1
chr12	86795929	86796702	Fos					0	1
chr12	86715441	86715922	Tmed10					0	1
chr12	82120056	82120859	Smoc1					0
chr12	80396890	80397912	Rad51l1 Zfyve26					0	1
chr12	78062863	78063990	Max					0	1
chr12	73861324	73861988	Ppm1a					0
chr12	72237465	72238162	2700049A03Rik Timm9					0	1
chr12	66066369	66066969	Fam179b Klhl28					0	1
chr12	60320452	60321184	Fbxo33					0	1
chr1	24684828	24685351	Lmbrd1					0	1
chr12	45310991	45311616	Pnpla8 Dnajb9					0
chr12	40949871	40950490	Gm889 Gm7008 Ifrd1					0
chr12	3426517	3427422	1110002L01Rik Asxl2					0	1
chr12	25659600	25659993	Kidins220					0	1
chr12	12285352	12285998	Fam49a					0	1
chr12	111829076	111830467	Dync1h1					0	1
chr12	106933791	106934709	Ak7 4933433P14Rik Atg2b					0	1
chr12	103982038	103982706	AK010878 Moap1 Ubr7 D230037D09Rik					0	1
chr12	103196338	103197001	Atxn3 Cpsf2					0
chr12	102185850	102186944	Ccdc88c					0	1
chr12	101425039	101425977	Calm1					0	1
chr11	98636186	98637210	Nr1d1 Msl1					0	1
chr11	98299899	98300576	Erbb2 1810046J19Rik Grb7					0	1
chr11	97887517	97888394	Cacnb1 Rpl19					0	1
chr11	97642885	97644134	Cwc25 Lasp1 Rpl23 1700001P01Rik					0	1
chr11	97564090	97564776	Psmb3 Pcgf2					0	1
chr11	97492463	97493770	E130012A19Rik					0	1
chr11	97261510	97262230	Arhgap23					0
chr11	97176485	97177947	Mrpl45					0	1
chr11	97049795	97050401	Kpnb1					0	1
chr11	97011539	97012295	Tbkbp1					0	1
chr11	96816980	96817676	Pnpo Sp2					0	1
chr11	96777124	96777859	Prr15l Cdk5rap3					0	1
chr11	95936706	95937713	Ube2z Atp5g1					0
chr11	94514794	94515771	Eme1 Mrpl27					0	1
chr11	93746859	93747523	Mbtd1 Utp18					0	1
chr1	188790695	188791481	D1Pas1					0	1
chr11	87217753	87218539	Rad51c Tex14					0	1
chr1	187027413	187028031	Rab3gap2					0	1
chr1	184419937	184420514	Capn2					0	1
chr1	182780667	182781663	BC031781					0
chr1	182126046	182126648	Adck3					0	1
chr1	181447717	181448560	Smyd3					0	1
chr11	80196306	80197181	Zfp207 5730455P16Rik					0	1
chr11	78363380	78364779	Tnfaip1 Tmem97					0	1
chr11	78325178	78325736	Sarm1 Tmem199 Ift20 Poldip2					0	1
chr11	75267871	75268592	Tlcd2 Wdr81 Serpinf2					0	1
chr11	75161243	75162393	Smyd4 Rpa1					0
chr11	74711159	74711806	Sgsm2 Tsr1					0	1
chr11	74645253	74646115	Mnt					0	1
chr11	74643546	74644360	Mettl16 Mnt					0	1
chr11	69813488	69814325	Rai12 Dvl2 Dlg4 Phf23					0
chr11	69804261	69805390	Rai12 Dvl2 Ctdnep1 Gabarap Phf23					0	1
chr11	69734536	69735394	Ybx2 Eif5a 2810408A11Rik					0	1
chr11	69485661	69486429	Cd68 Mpdu1 Eif4a1 Senp3					0	1
chr11	69231981	69232897	Kdm6b Cyb5d1 Dnahc2 Tmem88					0	1
chr11	69154239	69154965	Gm17305 Cntrob					0	1
chr11	68911770	68913111	Hes7 Per1					0	1
chr11	68908232	68908811	Per1					0	1
chr1	164670387	164671294	Prrc2c					0	1
chr11	6428235	6429297	Myo1g Ccm2					0	1
chr11	62602193	62602893	Zfp286					0	1
chr11	62415991	62416840	BC046404					0	1
chr11	60727195	60727663	Map2k3 Gm16515					0	1
chr11	60692257	60693525	Tmem11					0
chr11	60624182	60625081	Dhrs7b Shmt1					0	1
chr11	60590339	60591465	Top3a Smcr8					0	1
chr11	60541634	60542349	Flii Smcr7					0	1
chr11	60267584	60268454	Myo15 Drg2					0	1
chr11	60035986	60036882	Srebf1					0	1
chr11	59859518	59860311	Pemt					0	1
chr11	59622270	59624049	Flcn Pld6					0	1
chr11	57915906	57916700	Cnot8					0
chr1	157887808	157888506	Tor1aip1 Tor1aip2					0
chr11	5662188	5662907	Urgcp					0	1
chr1	155133073	155133768	Lamc1					0
chr1	154878515	154879108	Nmnat2					0
chr11	53520403	53521650	Il5 Rad50					0	1
chr11	53243855	53244709	Uqcrq Gdf9 Leap2					0	1
chr11	53112729	53113517	Hspa4					0	1
chr11	51448992	51449954	D930048N14Rik Rmnd5b					0	1
chr11	51432576	51433344	Hnrnpab Nhp2					0	1
chr11	50244451	50245184	Rufy1					0	1
chr11	50138901	50139436	Canx					0	1
chr11	4999167	4999849	Rhbdd3 Ewsr1 Gm11031					0	1
chr11	49606370	49607027	Gfpt2					0	1
chr11	4959541	4960427	Rasl10a Gas2l1					0	1
chr11	49016411	49017274	Btnl9 Zfp62					0	1
chr11	48630245	48631093	Trim7 Trim41					0
chr11	46250611	46251388	Havcr2 Med7					0	1
chr11	3863443	3864191	Gal3st1 Pes1 4930556J24Rik					0	1
chr11	3813971	3814657	4921536K21Rik Slc35e4					0	1
chr11	3794826	3795515	4921536K21Rik Dusp18					0	1
chr1	136240997	136241927	Ppfia4 Tmem183a					0	1
chr11	35582427	35583141	Pank3					0
chr1	135557718	135558582	Zc3h11a					0	1
chr11	3548888	3549628	Morc2a					0	1
chr11	3352025	3352681	Rnf185					0	1
chr11	33412632	33413239	Ranbp17					0
chr11	33062007	33062842	Npm1 Fgf18					0
chr11	3235168	3236395	Pik3ip1					0	1
chr11	31769960	31770892	Cpeb4					0	1
chr1	130140598	130141313	Ubxn4					0	1
chr11	29447784	29448915	1700034F02Rik Rps27a					0	1
chr1	123327740	123328616	Ccdc93					0	1
chr11	23156757	23157396	Xpo1					0	1
chr11	22760063	22760871	Commd1 B3gnt2					0	1
chr11	121120438	121121013	Foxk2					0	1
chr11	120793681	120794522	Ccdc57 Slc16a3					0	1
chr11	120533864	120534484	Notum Myadml2 Aspscr1					0	1
chr11	120494764	120495045	Sirt7 Mafg Pcyt2					0	1
chr11	120210131	120210901	0610009L18Rik Actg1 Fscn2					0	1
chr11	119988139	119988882	Slc38a10					0	1
chr11	117641470	117642552	Tmc8 6030468B19Rik Tmc6					0	1
chr11	117515583	117516140	Tnrc6c					0	1
chr11	116059877	116060879	2310004N24Rik Acox1					0	1
chr11	113544404	113545075	D11Wsu99e D11Wsu47e					0	1
chr11	107171086	107171889	Pitpnc1					0
chr11	107137806	107138662	Pitpnc1					0	1
chr11	106649758	106650761	Polg2 Ccdc45 Ddx5					0	1
chr11	106361702	106362612	Ern1 Tex2					0	1
chr11	102975671	102976419	Hexim1 Plcd3 Hexim2					0
chr11	102742064	102742979	Fam187a Eftud2 Ccdc103					0
chr11	102559023	102559680	Ccdc43					0	1
chr11	102269500	102270497	Slc25a39 Grn					0	1
chr11	102050482	102051345	G6pc3 Lsm12					0	1
chr11	101845158	101845982	1700006E09Rik Dusp3 Sost					0
chr11	101177026	101177802	Psme3 Aoc2 Becn1 Aoc3					0	1
chr11	100354589	100355264	Klhl11 Acly					0	1
chr11	100181522	100182330	Gast Eif1					0
chr1	108655853	108656702	Kdsr					0	1
chr1	107890245	107891085	Zcchc2					0	1
chr10	98724412	98724893	Dusp6					0	1
chr10	94976618	94977422	Mrpl42 Ube2n					0	1
chr10	94879285	94880039	Socs2					0	1
chr10	88289164	88289964	Utp20					0	1
chr10	84084754	84085483	Polr3b					0	1
chr10	81816725	81818004	Gm4924					0	1
chr10	81106383	81106962	Gm10778 Sirt6 Ankrd24					0	1
chr10	80846723	80847674	Dohh 4930404N11Rik 2210404O07Rik Fzr1					0	1
chr10	80695127	80695951	Matk Atcay Zfr2					0	1
chr10	80638962	80639847	Pias4 Eef2 Dapk3					0	1
chr10	80596707	80597653	Zbtb7a					0	1
chr10	80522242	80523618	Slc39a3 Thop1 Sgta					0	1
chr10	80363256	80364129	Lmnb2 Timm13 Tmprss9					0	1
chr10	80139034	80139878	Btbd2 Mknk2					0	1
chr10	79635445	79636405	Efna2 Cirbp 1600002K03Rik					0	1
chr10	79611824	79612667	Midn Cirbp Dos 1600002K03Rik					0	1
chr10	79594021	79594839	Midn Stk11 Dos Atp5d					0
chr10	79316416	79317570	Ptbp1 Prtn3					0	1
chr10	79166602	79167201	Hcn2 Bsg					0	1
chr10	79099495	79100221	Shc2 C2cd4c					0	1
chr10	78036863	78037641	Ilvbl					0	1
chr10	75398413	75399054	Vpreb3 Gm867 Gm5134 Smarcb1 Chchd10 Mmp11					0
chr10	75297919	75298773	Gstt4 Gstt2					0
chr10	75226866	75227599	Cabin1					0
chr10	62486542	62487395	Pbld2 Hnrnph3					0	1
chr10	61912353	61913146	Supv3l1					0	1
chr10	6079998	6081010	Akap12					0	1
chr10	59740155	59740842	Psap					0
chr10	5913857	5914466	1700052N19Rik Rmnd1					0	1
chr10	43987720	43988434	Atg5					0
chr10	41997197	41997977	Foxo3					0	1
chr10	41993451	41994398	Foxo3					0	1
chr10	39679620	39680561	G630090E17Rik BC021785					0	1
chr10	19886426	19887107	Mtap7					0
chr10	18734806	18735722	Tnfaip3					0
chr10	17742218	17743185	3110003A17Rik					0	1
chr10	128346432	128346944	Itga7 Gdf11 Cd63					0
chr10	128174502	128175122	Wibg Dgka					0	1
chr10	127759128	127759966	Cnpy2 Il23a Cs Pan2					0
chr10	127648710	127649261	Timeless Gls2 Spryd4 Mip					0
chr10	126727201	126728122	Ddit3 Mbd6					0	1
chr10	126726187	126726948	Ddit3 Mbd6					0
chr10	126499990	126501134	March9 Fam119b Agap2 Cdk4					0
chr10	122115170	122115885	Ppm1h					0
chr10	121005627	121006605	Tbk1					0	1
chr10	118677351	118677968	Cand1					0	1
chr10	116661500	116662204	Yeats4 Gm10936					0	1
chr10	114752476	114753182	Rab21					0
chr10	114688106	114688978	Tbc1d15					0	1
chr10	110601293	110601834	Osbpl8					0	1
chr10	107800841	107801483	Pawr					0	1
chr9	108468947	108469714	Ndufaf3 Dalrd3 Impdh2					0
chr9	106378523	106379692	Iqcf1 Gpr62 Rrp9 Parp3					0	1
chr8	87370554	87372354	Calr Dand5 Farsa Syce2 Rad23a					0	1
chr8	73029624	73030573	Tmem59l Fkbp8 2810428I15Rik					0	1
chr8	107114679	107115586	Pdp2					0	1
chr7	28954882	28955834	Fbl Dyrk1b					0	1
chr6	90411635	90412493	Aldh1l1 Klf15					0
chr5	137942998	137944011	Pop7 Gigyf1 Epo					0	1
chr5	123507981	123509254	Morn3 Tmem120b					0	1
chr5	111269207	111269964	Chek2 Hscb					0	1
chr4	118292516	118293399	Wdr65 Ebna1bp2					0	1
chr3	89856039	89857121	1700094D03Rik 4933434E20Rik Tpm3 Ubap2l					0	1
chr3	89123730	89125158	Efna3					0
chr2	66095009	66095862	Ttc21b					0	1
chr2	35991145	35992064	Mrrf Rbm18					0
chr2	32822219	32823958	Lrsam1					0	1
chr2	130249660	130250531	Fam113a Vps16					0
chr2	119723352	119724752	Mga					0
chr19	6140980	6141929	Sac3d1 Arl2 Batf2 Snx15					0	1
chr1	95374499	95375424	Hdlbp Sept2					0
chr19	47928873	47929666	Wdr96 Gsto2 Gsto1					0	1
chr17	35377792	35378707	Nfkbil1 Ddx39b H2-D1					0
chr17	31648029	31649201	Wdr4 Ndufv3					0
chr17	24342565	24343625	Ntn3 Tbc1d24					0
chr17	23686165	23687492	Gm5146					0	1
chr16	94747637	94748451	Dscr3					0	1
chr16	44138771	44139827	Naa50 Atp6v1a					0	1
chr15	96473287	96474050	Slc38a1					0
chr15	101903919	101904783	Eif4b					0
chr14	62174885	62175513	6330409N04Rik					0
chr12	79962162	79962936	Atp6v1d Eif2s1					0	1
chr12	42291949	42292630	Immp2l					0	1
chr12	3960160	3961000	Pomc Efr3b					0
chr11	95171114	95172052	Myst2					0
chr1	193645495	193646299	Nek2					0	1
chr11	121064903	121065811	Hexdc 1110031I02Rik					0
chr11	101325937	101327072	Vat1 Rnd2					0	1
chr10	90644278	90645847	Tmpo					0	1
chr10	41238176	41239507	Cd164					0	1
chr8	32231145	32231628	Rnf122					0
chrY	581829	582422	Uty					0
chrX	99352156	99353034	Ercc6l					0
chrX	91442945	91443481	Eif2s3x					0
chrX	83021766	83022438	Gyk					0
chrX	82399626	82400160	Dmd					0
chrX	82326387	82327100	Dmd					0
chrX	80754546	80754980	Tsga8 Dmd					0
chrX	7799756	7800224	Porcn					0
chrX	73118635	73119042	Pls3					0
chrX	7222238	7223134	Syp Prickle3					0
chrX	7182320	7182974	Ppp1r3f Ccdc22 Cacna1f					0
chrX	71557879	71558713	Gdi1 Fam50a Plxna3					0
chrX	71544123	71544881	Gdi1 Fam50a Atp6ap1 Dnase1l1					0
chrX	71175693	71176549	Naa10 Renbp Arhgap4					0
chrX	6953001	6953763	Usp27x					0
chrX	69061720	69062134	Vma21					0
chrX	68467743	68468218	Mtm1					0
chrX	6826167	6826978	Clcn5					0
chrX	6765410	6766215	Clcn5					0
chrX	65931349	65931877	Fmr1					0
chrX	54475787	54476370	Cd40lg					0
chrX	54045380	54045773	Fhl1					0
chrX	45555838	45556542	Zdhhc9					0
chrX	35963024	35963563	Mcts1					0
chrX	35826604	35827290	Lamp2					0
chrX	35533686	35534297	Zbtb33					0
chrX	34403912	34404573	C330007P06Rik Ube2a					0
chrX	33868219	33868503	Lonrf3					0
chrX	19937069	19937906	Rp2h					0
chrX	18017648	18018304	4930578C19Rik					0
chrX	17739300	17740152	Kdm6a					0
chrX	166444511	166445184	Gm17379 Mid1					0
chrX	162916294	162917033	Rab9					0
chrX	161418021	161418609	Fancb Mospd2					0
chrX	160830769	160831528	Figf					0
chrX	159267037	159267648	Txlng					0
chrX	158892757	158893274	Reps2					0
chrX	156877582	156878127	Gpr64					0
chrX	154145233	154146009	Smpx					0
chrX	153836106	153836786	Phex					0
chrX	151650633	151651433	Sat1					0
chrX	146856224	146856795	Tmem29					0
chrX	143914957	143915541	Lrch2					0
chrX	138159614	138160277	Irs4					0
chrX	137730767	137731268	Col4a6					0
chrX	136105395	136106065	Rnf128					0
chrX	133242243	133242744	Tceal1					0
chrX	132737962	132738842	Tceal7 Tceal5					0
chrX	132600634	132601354	Bex2					0
chrX	131290664	131291562	Gm10344 Armcx6 Armcx3					0
chrX	131285770	131286347	Gm10344 Armcx6 Armcx3					0
chrX	131220617	131221443	Armcx4					0
chrX	131135239	131136205	Hnrnph2 Gla Btk					0
chrX	130461351	130461898	Srpx2					0
chrX	12871840	12872526	Ddx3x					0
chrX	12164292	12165223	Atp6ap2					0
chrX	11696466	11697158	Bcor					0
chrX	11620425	11621127	Bcor					0
chrX	103381001	103381669	Pgk1					0
chrX	101179166	101179716	Rlim					0
chrX	100569365	100570197	Chic1					0
chrX	100551470	100552165	Chic1					0
chr9	99536960	99537728	Dzip1l					0
chr9	99330963	99331687	Mras					0
chr9	99318330	99319177	Mras					0
chr9	98928021	98928815	Gm1123					0
chr9	98321187	98321796	Rbp1 Nmnat3					0
chr9	98229879	98230688	Nmnat3					0
chr9	97360292	97361101	Clstn2					0
chr9	96439804	96440383	Rasa2					0
chr9	96369762	96370627	Rnf7					0
chr9	96361126	96361862	BC043934					0
chr9	96359008	96359837	BC043934					0
chr9	96341875	96342404	BC043934					0
chr9	96253719	96254418	Gm17562 Atp1b3					0
chr9	96039436	96040105	Gk5					0
chr9	95568504	95569361	Pcolce2					0
chr9	9216856	9217469	Arhgap42					0
chr9	9049421	9049995	Arhgap42					0
chr9	90140434	90141225	Tbc1d2b					0
chr9	90093024	90093895	Adamts7					0
chr9	90030571	90031392	Morf4l1					0
chr9	87149706	87150701	4922501C03Rik					0
chr9	87032685	87033417	Mrap2					0
chr9	86614203	86614893	Prss35 Me1					0
chr9	83989835	83990695	Bckdhb					0
chr9	83727703	83728420	Ttk					0
chr9	82830938	82831507	Phip					0
chr9	82780480	82781138	Phip					0
chr9	82036278	82036761	Mei4					0
chr9	81923348	81924092	Mei4					0
chr9	8046905	8047651	9230110C19Rik					0
chr9	80065617	80066237	Myo6					0
chr9	7973123	7973913	Yap1					0
chr9	79652989	79653794	Tmem30a					0
chr9	78215601	78216159	Dppa5a Gsta2					0
chr9	78035567	78036334	Gsta4					0
chr9	78010249	78010874	Ick					0
chr9	77934872	77935312	Fbxo9 Ick					0
chr9	77809170	77809787	Elovl5					0
chr9	77389395	77390067	Lrrc1					0
chr9	76983379	76984301	2310046A06Rik					0
chr9	76876682	76877273	Tinag					0
chr9	7674644	7675403	Mmp20 Mmp7					0
chr9	75451030	75451800	Lysmd2 Tmod2					0
chr9	74800278	74800812	BC031353					0
chr9	73352648	73353268	Unc13c					0
chr9	73034629	73035225	Gm5745					0
chr9	72341001	72341895	Tex9					0
chr9	71449464	71450263	Gcom1 Myzap					0
chr9	71417844	71418314	Gcom1 Myzap					0
chr9	71003982	71004634	Aqp9					0
chr9	70526357	70526900	Fam63b Adam10					0
chr9	70518826	70519654	Fam63b Adam10					0
chr9	70349856	70350776	Rnf111					0
chr9	70333422	70334292	Rnf111					0
chr9	70170061	70170925	Myo1e					0
chr9	7010911	7011780	Dync2h1					0
chr9	70051168	70051857	Myo1e					0
chr9	69284576	69285218	Anxa2					0
chr9	69077587	69078176	Rora					0
chr9	66683560	66684354	Aph1c					0
chr9	66638910	66639626	Aph1b Gm10647					0
chr9	66359967	66360761	Fbxl22					0
chr9	65983509	65984194	Snx1 Dapk2 Fam96a					0
chr9	65486430	65487281	Rbpms2					0
chr9	65446465	65447329	Plekho2					0
chr9	65371502	65372458	Ankdd1a					0
chr9	65368892	65369344	Ankdd1a					0
chr9	65308870	65309339	Spg21					0
chr9	65277430	65278244	Ostb Mtfmt					0
chr9	65211232	65211839	Gm514					0
chr9	64980272	64980806	Igdcc3 Igdcc4					0
chr9	64654597	64655158	Dennd4a					0
chr9	64379461	64380091	Megf11					0
chr9	64300381	64301235	Megf11					0
chr9	64217401	64218188	Megf11					0
chr9	64112592	64113073	Tipin Map2k1					0
chr9	63889983	63890636	Smad6					0
chr9	63623102	63624047	Smad3					0
chr9	63456603	63457258	Aagab Iqch					0
chr9	62851516	62852168	Pias1					0
chr9	62673291	62674534	Fem1b Cln6					0
chr9	62664738	62665491	Fem1b Cln6					0
chr9	62398124	62398986	Coro2b					0
chr9	62358150	62359019	Coro2b					0
chr9	61762323	61763416	Rplp1					0
chr9	59880990	59881556	Thsd4					0
chr9	59808831	59809562	Nr2e3					0
chr9	59762649	59763399	Myo9a					0
chr9	59122702	59123307	Adpgk					0
chr9	58826481	58827270	Neo1					0
chr9	58739413	58740176	Neo1					0
chr9	58588919	58589670	2410076I21Rik					0
chr9	58045631	58046529	1600029O15Rik Islr2					0
chr9	57893485	57894073	Ccdc33 Stra6					0
chr9	57851883	57852488	Cyp11a1					0
chr9	57648378	57649070	Gm17231 Arid3b					0
chr9	57503348	57504382	Csk					0
chr9	57302288	57302720	Scamp5 Ppcdc					0
chr9	56545904	56546439	Lingo1					0
chr9	56271525	56272325	Hmg20a C230081A13Rik					0
chr9	56027551	56028539	Tspan3					0
chr9	55929901	55930736	Pstpip1					0
chr9	55890463	55891056	Rcn2					0
chr9	54900298	54900879	Chrnb4					0
chr9	54583804	54584582	Wdr61					0
chr9	54580051	54581013	Wdr61					0
chr9	54221570	54222454	Dmxl2					0
chr9	54184498	54185165	Gldn					0
chr9	53148431	53149597	Exph5					0
chr9	52905642	52906305	Ddx10					0
chr9	51888796	51889383	Rdx					0
chr9	50644658	50645202	Alg9 Ppp2r1b					0
chr9	50504526	50505027	Dixdc1					0
chr9	50156137	50156792	Rpl10-ps3					0
chr9	49470832	49471491	Ncam1					0
chr9	49291022	49291933	Ttc12					0
chr9	48875908	48876675	Tmprss5 Zw10 Cldn21					0
chr9	48860876	48861735	Zw10 Cldn21					0
chr9	48857428	48858301	Zw10 Cldn21					0
chr9	48782973	48783731	Htr3b Usp28					0
chr9	4620870	4621516	Gria4					0
chr9	46106198	46107035	Bud13					0
chr9	45255410	45256190	Dscaml1					0
chr9	45181695	45182420	Fxyd6					0
chr9	45179093	45179985	Fxyd6					0
chr9	4499861	4500678	Gria4					0
chr9	44790123	44790749	Cd3d Cd3g Ube4a					0
chr9	44287885	44288512	Bcl9l					0
chr9	44204460	44205354	Rps25 Slc37a4					0
chr9	44153855	44154453	Hmbs					0
chr9	44125396	44126060	C2cd2l Dpagt1 H2afx Hinfp					0
chr9	44097072	44097462	Nlrx1 Abcg4					0
chr9	44046344	44046975	Cbl Ccdc153					0
chr9	43887458	43888015	Usp2 Rnf26 Mfrp					0
chr9	42938513	42939291	Tmem136 Pou2f3					0
chr9	42569504	42570342	Grik4					0
chr9	42491829	42492678	Grik4					0
chr9	42231167	42232331	Tecta Tbcel					0
chr9	40881848	40882206	Ubash3b					0
chr9	40140609	40141312	Gramd1b					0
chr9	40135624	40136419	Gramd1b					0
chr9	40071314	40072072	Scn3b					0
chr9	39608960	39609328	Olfr970					0
chr9	39505468	39506255	Olfr965					0
chr9	38712441	38713100	Olfr930					0
chr9	37546171	37546773	Olfr151 Olfr874					0
chr9	37463442	37464160	Tbrg1					0
chr9	37397719	37398606	Siae					0
chr9	37363633	37364268	Nrgn					0
chr9	37361653	37362573	Nrgn					0
chr9	37309229	37310050	BC024479					0
chr9	37295864	37296642	BC024479					0
chr9	37195399	37196131	Robo4 Hepacam					0
chr9	37058143	37058802	Slc37a2					0
chr9	37054722	37055711	Slc37a2					0
chr9	36940668	36941440	Pknox2					0
chr9	36909106	36909932	Pknox2					0
chr9	36625091	36625872	Fez1 Ei24					0
chr9	3555116	3555846	Gucy1a2					0
chr9	35421640	35422229	Pate4 Pate2					0
chr9	3531750	3532720	Gucy1a2					0
chr9	35231143	35231893	Cdon					0
chr9	34993841	34994621	Tirap Srpr Dcps					0
chr9	34954479	34955308	Dcps					0
chr9	34582419	34582863	Kirrel3					0
chr9	34577278	34578006	Kirrel3					0
chr9	34554426	34555193	Kirrel3					0
chr9	34401683	34402234	Kirrel3					0
chr9	32065163	32066124	Arhgap32					0
chr9	31208717	31209598	Nfrkb					0
chr9	31202042	31202766	Nfrkb					0
chr9	30915413	30916080	St14					0
chr9	30906271	30907215	St14					0
chr9	30744403	30745265	Adamts15 Adamts8					0
[truncated: 5,718 more rows]
