# Supplementary material for: Exit from Pluripotency Is Gated by Intracellular Redistribution of the bHLH Transcription Factor Tfe3
Source: Cell. 2013 Apr 11;153(2):335–47. doi: 10.1016/j.cell.2013.03.012 (PMC3661979; doi:10.1016/j.cell.2013.03.012)
Supplement: Table S2. UPL Primer Pairs Used for qPCR, Related to Experimental Procedures [file mmc2.xlsx]

## Sheet: Sheet1
Table S2. UPL primer pairs used for qPCR; related to Experimental Procedures
Gene name	Forward	Reverse	UPL probe
ApoE	gaccctggaggctaaggact	agagccttcatcttcgcaat	12
Ascl1	tctcctgggaatggactttg	cgttggcgagaaacactaaag	74
Axin2	gcaggagcctcacccttc	tgccagtttctttggctctt	50
Cdx1	acgccctacgaatggatg	cttggttcgggtcttaccg	70
Etv4	cagcaggaagccaccact	ttgtctgggggagtcatagg	108
Fnip1	tccgtcagtgcctggtatc	acagcttctgctattggttcatc	47
GATA3	ttatcaagcccaagcgaag	tggtggtggtctgacagttc	108
GATA4	ggaagacaccccaatctcg	catggccccacaattgac	13
Hes5	gatgctcagtcccaaggaga	agcttcagctgctctatgctg	22
Klf5	ccggagacgatctgaaacac	cagatacttctccatttcacatcttg	17
Pax6	gttccctgtcctgtggactc	accgcccttggttaaagtct	78
Rex1	tcttctctcaatagagtgagtgtgc	gctttcttctgtgtgcagga	71
Smad7	acccccatcaccttagtcg	gaaaatccattgggtatctgga	63
Spry4	gtggagcgatgcttgtgac	caccaagggacaggcttcta	17
Tbx3	ttgcaaagggttttcgagac	tgcagtgtgagctgctttct	51
Trpm1	cagcatttcctcaccatcc	gcagatgaagggtgtttggt	25
Tsc1	gctggagggactgtgaggta	gcctggtatctttcatggtca	52
Tsc2	cgcagcatcagtgtatctgaa	cgctcgtaagggatgtctgt	84
